# Supplementary material for: Novel three-dimensional coordination polymer of 2-(1,3,5-tri­aza-7-phospho­niatri­cyclo­[3.3.1.13,7]decan-7-yl)ethanoic acid with silver(I) tetra­fluoro­borate
Source: Acta Crystallogr E Crystallogr Commun. 2022 Feb 1;78(Pt 3):251–4. doi: 10.1107/S2056989022000767 (PMC8900499; doi:10.1107/S2056989022000767)
Supplement: Supplementary file 1 [file e-78-00251-sup1.cif]

##############################################################################
#                                                                            #
# This CIF contains the data in a paper accepted for publication in          #
# Acta Crystallographica Section E. It conforms to the requirements of       #
# Notes for Authors for Acta Crystallographica Section E, and has been       #
# peer reviewed under the auspices of the IUCr Commission on Journals.       #
#                                                                            #
# Full details of the Crystallographic Information File format               #
# are given in the paper "The Crystallographic Information File (CIF):       #
# a New Standard Archive File for Crystallography" by S. R. Hall, F. H.      #
# Allen and I. D. Brown [Acta Cryst. (1991), A47, 655-685].                  #
#                                                                            #
# The current version of the core CIF dictionary is obtainable from          #
# ftp://ftp.iucr.org/pub/cif_core.dic.                                       #
#                                                                            #
# Software is freely available for graphical display of the structure(s)     #
# in this CIF. For information consult the CIF software page                 #
# http://www.iucr.org/resources/cif/software.                                #
#                                                                            #
# This file may be used for bona fide research purposes within the           #
# scientific community so long as proper attribution is given to the journal # 
# article from which it was obtained.                                        #
#                                                                            #
##############################################################################
data_I
_audit_creation_method
;
Olex2 1.3
(compiled 2020.06.28 svn.raecde09e for OlexSys, GUI svn.r6132)
;
_journal_date_recd_electronic     2021-12-21
_journal_date_accepted     2022-01-21
_journal_name_full     'Acta Crystallographica, Section E'
_journal_year     2022
_journal_volume     78
_journal_issue      3
_journal_page_first     0
_journal_page_last     0
_journal_paper_category     GM
_journal_paper_doi     10.1107/S2056989022000767
_journal_coeditor_code     EX2052
_publ_contact_author_name     'Tamas Gyula Gal'
_publ_contact_author_address
;
Department of Physical Chemistry, University of Debrecen, Debrecen,
Hungary
;
_publ_contact_author_email     'gal.tamas@science.unideb.hu'
_publ_contact_author_fax     ?
_publ_contact_author_phone     ?
_publ_section_title
;
Novel three-dimensional coordination polymer of
2-(1,3,5-triaza-7-phosphoniatricyclo[3.3.1.1^3,7^]decan-7-yl)ethanoic acid
with silver(I) tetrafluoroborate
;
loop_
    _publ_author_name
    _publ_author_footnote
    _publ_author_address
    'Udvardy, Antal' .
;
Department of Physical Chemistry, University of Debrecen, Debrecen,
Hungary
;
    'Kath\'o, \'Agnes' .
;
Department of Physical Chemistry, University of Debrecen, Debrecen,
Hungary
;
    'Papp, G\'abor' .
;
Department of Physical Chemistry, University of Debrecen, Debrecen,
Hungary
;
    'Jo\'o, Ferenc' .
;
Department of Physical Chemistry, University of Debrecen, Debrecen,
Hungary
MTA-DE Redox and Homogeneous Catalytic Reaction Mechanisms Research Group,
Department of Physical Chemistry, University of Debrecen, Debrecen,
Hungary
;
    'G\'al, Gyula Tam\'as'
;
Correspondence author
;
;
Department of Physical Chemistry, University of Debrecen, Debrecen,
Hungary
;
_publ_section_synopsis
;
A three-dimensional coordination polymer of
2-(1,3,5-triaza-7-phosphoniatricyclo[3.3.1.1^3,7^]decan-7-yl)ethanoate with
silver(I) tetrafluoroborate was fully characterized.
;
_chemical_name_systematic
;\
Poly[[[\m~3~-2-(1,3,5-triaza-7-phosphoniatricyclo[3.3.1.1^3,7^]decan-7-yl)\
ethanoate-\k^4^<i>N</i>:<i>N</i>':<i>O</i>,<i>O</i>']silver(I)]
tetrafluoroborate]
;
_chemical_name_common     ?
_chemical_formula_moiety     'C9 H16 Ag N3 O2 P +, B F4 -'
_chemical_formula_sum     'C9 H16 Ag B F4 N3 O2 P'
_chemical_formula_iupac     '[Ag (C9 H16 N3 O2 P)] B F4'
_chemical_formula_weight     423.90
_chemical_melting_point     ?
_chemical_absolute_configuration     unk
_space_group_crystal_system     monoclinic
_space_group_name_H-M_alt     'C 1 c 1'
_space_group_name_Hall     'C -2yc'
loop_
    _space_group_symop_operation_xyz
    'x, y, z'
    'x, -y, z+1/2'
    'x+1/2, y+1/2, z'
    'x+1/2, -y+1/2, z+1/2'
_cell_length_a     10.116(5)
_cell_length_b     12.186(5)
_cell_length_c     10.979(5)
_cell_angle_alpha     90
_cell_angle_beta     98.260(5)
_cell_angle_gamma     90
_cell_volume     1339.4(11)
_cell_formula_units_Z     4
_cell_measurement_reflns_used     25
_cell_measurement_theta_min     9.1
_cell_measurement_theta_max     17.2
_cell_measurement_temperature     293(2)
_exptl_crystal_description     prism
_exptl_crystal_colour     colourless
_exptl_crystal_size_max     0.35
_exptl_crystal_size_mid     0.2
_exptl_crystal_size_min     0.15
_exptl_crystal_density_diffrn     2.102
_exptl_crystal_density_meas     ?
_exptl_crystal_density_method     ?
_exptl_crystal_F_000     840
_exptl_absorpt_coefficient_mu     1.678
_exptl_absorpt_correction_type     psi-scan
_exptl_absorpt_process_details
;
(North <i>et al.</i>,  1968)
;
_exptl_absorpt_correction_T_min     0.5581
_exptl_absorpt_correction_T_max     0.7546
_diffrn_ambient_temperature     293(2)
_diffrn_source     ?
_diffrn_radiation_type     MoK\a
_diffrn_radiation_wavelength     0.71073
_diffrn_measurement_device_type     'Enraf--Nonius CAD-4'
_diffrn_measurement_method     'profiled omega/2theta scans'
_diffrn_detector_area_resol_mean     ?
_diffrn_reflns_number     1358
_diffrn_reflns_av_R_equivalents     0.0092
_diffrn_reflns_av_unetI/netI     0.0158
_diffrn_reflns_theta_min     3.058
_diffrn_reflns_theta_max     25.464
_diffrn_reflns_theta_full     25.242
_diffrn_measured_fraction_theta_max     0.994
_diffrn_measured_fraction_theta_full     0.993
_diffrn_reflns_limit_h_min     0
_diffrn_reflns_limit_h_max     12
_diffrn_reflns_limit_k_min     0
_diffrn_reflns_limit_k_max     14
_diffrn_reflns_limit_l_min     -13
_diffrn_reflns_limit_l_max     13
_diffrn_standards_number     3
_diffrn_standards_interval_count     184
_diffrn_standards_interval_time     110
_diffrn_standards_decay_%     2
_refine_special_details     ?
_reflns_number_total     1313
_reflns_number_gt     1299
_reflns_threshold_expression     'I > 2\s(I)'
_refine_ls_structure_factor_coef     Fsqd
_refine_ls_matrix_type     full
_refine_ls_R_factor_all     0.0486
_refine_ls_R_factor_gt     0.0482
_refine_ls_wR_factor_gt     0.1216
_refine_ls_wR_factor_ref     0.1225
_refine_ls_goodness_of_fit_ref     1.129
_refine_ls_restrained_S_all     1.128
_refine_ls_number_reflns     1313
_refine_ls_number_parameters     190
_refine_ls_number_restraints     2
_refine_ls_hydrogen_treatment     constr
_refine_ls_weighting_scheme     calc
_refine_ls_weighting_details
              'w=1/[\s^2^(Fo^2^)+(0.0873P)^2^+4.2725P] where P=(Fo^2^+2Fc^2^)/3'
_atom_sites_solution_hydrogens     geom
_atom_sites_solution_primary     direct
_atom_sites_solution_secondary     ?
_refine_ls_shift/su_max     0.000
_refine_ls_shift/su_mean     0.000
_refine_diff_density_max     1.202
_refine_diff_density_min     -1.543
_refine_ls_extinction_method     none
_refine_ls_extinction_coef     .
_refine_ls_abs_structure_details
;
 Classical Flack method preferred over Parsons because s.u. lower
;
_refine_ls_abs_structure_Flack     0.13(6)
loop_
    _atom_type_symbol
    _atom_type_description
    _atom_type_scat_dispersion_real
    _atom_type_scat_dispersion_imag
    _atom_type_scat_source
    'C' 'C' 0.0033 0.0016
                         'International Tables Vol C Tables 4.2.6.8 and 6.1.1.4'
    'H' 'H' 0.0000 0.0000
                         'International Tables Vol C Tables 4.2.6.8 and 6.1.1.4'
    'Ag' 'Ag' -0.8971 1.1015
                         'International Tables Vol C Tables 4.2.6.8 and 6.1.1.4'
    'B' 'B' 0.0013 0.0007
                         'International Tables Vol C Tables 4.2.6.8 and 6.1.1.4'
    'F' 'F' 0.0171 0.0103
                         'International Tables Vol C Tables 4.2.6.8 and 6.1.1.4'
    'N' 'N' 0.0061 0.0033
                         'International Tables Vol C Tables 4.2.6.8 and 6.1.1.4'
    'O' 'O' 0.0106 0.0060
                         'International Tables Vol C Tables 4.2.6.8 and 6.1.1.4'
    'P' 'P' 0.1023 0.0942
                         'International Tables Vol C Tables 4.2.6.8 and 6.1.1.4'
_computing_data_collection
;
<i>MACH3/PC</i> (Enraf--Nonius, 1992)
;
_computing_cell_refinement
;
<i>MACH3/PC</i> (Enraf--Nonius, 1992)
;
_computing_data_reduction
;
<i>PROFIT</i> (Streltsov & Zavodnik, 1989)
;
_computing_structure_solution
;
SIR97  (Burla <i>et al.</i>,  2007)
;
_computing_structure_refinement
;
SHELXL (Sheldrick, 2015)
;
_computing_molecular_graphics
;
<i>OLEX2</i> (Dolomanov <i>et al.</i>,  2009)
;
_computing_publication_material
;
<i>OLEX2</i> (Dolomanov <i>et al.</i>,  2009) and publCIF (Westrip,
2010)
;
loop_
    _atom_site_type_symbol
    _atom_site_label
    _atom_site_fract_x
    _atom_site_fract_y
    _atom_site_fract_z
    _atom_site_U_iso_or_equiv
    _atom_site_adp_type
    _atom_site_calc_flag
    _atom_site_occupancy
    _atom_site_disorder_assembly
    _atom_site_disorder_group
    C C1 -0.0444(9) -0.2414(7) -0.2977(8) 0.0266(16) Uani d 1 . .
    H H1A 0.0509 -0.2557 -0.2849 0.032 Uiso calc 1 . .
    H H1B -0.0820 -0.2737 -0.3758 0.032 Uiso calc 1 . .
    C C2 -0.2914(9) -0.2548(7) -0.2148(9) 0.0302(19) Uani d 1 . .
    H H2A -0.3323 -0.2870 -0.2918 0.036 Uiso calc 1 . .
    H H2B -0.3444 -0.2743 -0.1511 0.036 Uiso calc 1 . .
    C C3 -0.0546(9) -0.2182(7) -0.0445(8) 0.0284(17) Uani d 1 . .
    H H3A -0.0975 -0.2365 0.0265 0.034 Uiso calc 1 . .
    H H3B 0.0408 -0.2298 -0.0232 0.034 Uiso calc 1 . .
    C C4 -0.2157(10) -0.1011(7) -0.3251(9) 0.0317(19) Uani d 1 . .
    H H4A -0.2311 -0.0233 -0.3392 0.038 Uiso calc 1 . .
    H H4B -0.2532 -0.1397 -0.3994 0.038 Uiso calc 1 . .
    C C5 -0.0139(9) -0.0704(7) -0.1840(8) 0.0269(16) Uani d 1 . .
    H H5A 0.0798 -0.0897 -0.1646 0.032 Uiso calc 1 . .
    H H5B -0.0192 0.0087 -0.1934 0.032 Uiso calc 1 . .
    C C6 -0.2256(10) -0.0841(8) -0.1135(10) 0.035(2) Uani d 1 . .
    H H6A -0.2706 -0.1113 -0.0472 0.042 Uiso calc 1 . .
    H H6B -0.2418 -0.0057 -0.1203 0.042 Uiso calc 1 . .
    C C7 -0.0690(9) -0.4434(7) -0.1593(9) 0.0311(19) Uani d 1 . .
    H H7A -0.1281 -0.4868 -0.2178 0.037 Uiso calc 1 . .
    H H7B 0.0201 -0.4492 -0.1815 0.037 Uiso calc 1 . .
    C C8 -0.0676(11) -0.4934(8) -0.0308(9) 0.0340(19) Uani d 1 . .
    H H8A -0.0322 -0.5674 -0.0306 0.041 Uiso calc 1 . .
    H H8B -0.0084 -0.4506 0.0285 0.041 Uiso calc 1 . .
    C C9 -0.2032(10) -0.4967(8) 0.0078(8) 0.0298(18) Uani d 1 . .
    N N1 -0.0681(7) -0.1216(6) -0.3016(6) 0.0253(14) Uani d 1 . .
    N N2 -0.2837(7) -0.1355(6) -0.2263(8) 0.0323(17) Uani d 1 . .
    N N3 -0.0822(8) -0.1022(6) -0.0806(7) 0.0278(15) Uani d 1 . .
    O O11 -0.2377(9) -0.5691(6) 0.0750(8) 0.0444(17) Uani d 1 . .
    O O12 -0.2793(8) -0.4175(6) -0.0319(7) 0.0408(16) Uani d 1 . .
    P P1 -0.1202(2) -0.30412(17) -0.1746(2) 0.0234(4) Uani d 1 . .
    B B1 0.3222(13) -0.2721(10) -0.1875(11) 0.039(2) Uani d 1 . .
    Ag Ag1 0.03866(7) -0.03737(7) -0.43859(7) 0.0488(3) Uani d 1 . .
    F F1 0.2885(9) -0.1691(6) -0.2226(8) 0.062(2) Uani d 1 . .
    F F2 0.2229(8) -0.3155(7) -0.1250(9) 0.066(2) Uani d 1 . .
    F F3 0.4361(8) -0.2745(9) -0.1032(10) 0.082(3) Uani d 1 . .
    F F4 0.3319(16) -0.3351(7) -0.2846(9) 0.104(4) Uani d 1 . .
loop_
    _atom_site_aniso_label
    _atom_site_aniso_U_11
    _atom_site_aniso_U_22
    _atom_site_aniso_U_33
    _atom_site_aniso_U_12
    _atom_site_aniso_U_13
    _atom_site_aniso_U_23
    C1 0.025(4) 0.023(4) 0.033(4) 0.002(3) 0.013(3) -0.004(3)
    C2 0.022(4) 0.022(4) 0.047(5) 0.005(3) 0.006(4) 0.005(4)
    C3 0.029(4) 0.027(4) 0.029(4) 0.007(3) 0.003(3) 0.001(3)
    C4 0.028(5) 0.027(4) 0.040(5) -0.001(3) 0.001(4) 0.008(3)
    C5 0.029(4) 0.025(4) 0.027(4) -0.004(3) 0.008(3) -0.003(3)
    C6 0.031(5) 0.028(4) 0.049(5) 0.010(4) 0.019(4) -0.001(4)
    C7 0.026(4) 0.029(4) 0.042(5) -0.001(3) 0.016(4) 0.000(4)
    C8 0.040(5) 0.031(4) 0.030(4) 0.004(4) 0.001(4) 0.009(4)
    C9 0.033(5) 0.026(4) 0.028(4) -0.001(4) -0.002(3) 0.002(4)
    N1 0.023(3) 0.025(3) 0.027(3) -0.001(3) 0.003(3) 0.005(3)
    N2 0.023(4) 0.027(4) 0.048(5) 0.001(3) 0.008(3) 0.005(3)
    N3 0.030(4) 0.021(3) 0.033(4) 0.001(3) 0.009(3) -0.002(3)
    O11 0.049(4) 0.034(3) 0.052(4) -0.002(3) 0.013(3) 0.016(3)
    O12 0.042(4) 0.037(3) 0.046(4) 0.011(3) 0.016(3) 0.012(3)
    P1 0.0211(10) 0.0193(9) 0.0306(10) 0.0024(8) 0.0065(8) 0.0009(8)
    B1 0.043(7) 0.038(6) 0.037(5) 0.009(5) 0.012(5) 0.008(5)
    Ag1 0.0465(4) 0.0623(5) 0.0407(4) -0.0149(4) 0.0167(3) 0.0099(4)
    F1 0.059(4) 0.037(3) 0.090(6) 0.000(3) 0.007(4) 0.016(3)
    F2 0.040(4) 0.064(5) 0.096(6) -0.004(3) 0.016(4) 0.024(4)
    F3 0.038(4) 0.114(8) 0.091(6) 0.013(5) -0.003(4) 0.020(6)
    F4 0.205(14) 0.049(4) 0.065(5) 0.025(6) 0.047(7) -0.003(4)
_geom_special_details
;
 All esds (except the esd in the dihedral angle between two l.s. planes)
 are estimated using the full covariance matrix.  The cell esds are taken
 into account individually in the estimation of esds in distances, angles
 and torsion angles; correlations between esds in cell parameters are only
 used when they are defined by crystal symmetry.  An approximate (isotropic)
 treatment of cell esds is used for estimating esds involving l.s. planes.
;
loop_
    _geom_bond_atom_site_label_1
    _geom_bond_atom_site_label_2
    _geom_bond_site_symmetry_2
    _geom_bond_distance
    _geom_bond_publ_flag
    C1 H1A . 0.9700 ?
    C1 H1B . 0.9700 ?
    C1 N1 . 1.479(11) ?
    C1 P1 . 1.815(9) ?
    C2 H2A . 0.9700 ?
    C2 H2B . 0.9700 ?
    C2 N2 . 1.461(11) ?
    C2 P1 . 1.826(9) ?
    C3 H3A . 0.9700 ?
    C3 H3B . 0.9700 ?
    C3 N3 . 1.484(11) ?
    C3 P1 . 1.818(9) ?
    C4 H4A . 0.9700 ?
    C4 H4B . 0.9700 ?
    C4 N1 . 1.499(12) ?
    C4 N2 . 1.428(13) ?
    C5 H5A . 0.9700 ?
    C5 H5B . 0.9700 ?
    C5 N1 . 1.467(10) ?
    C5 N3 . 1.464(12) ?
    C6 H6A . 0.9700 ?
    C6 H6B . 0.9700 ?
    C6 N2 . 1.436(14) ?
    C6 N3 . 1.460(12) ?
    C7 H7A . 0.9700 ?
    C7 H7B . 0.9700 ?
    C7 C8 . 1.534(13) ?
    C7 P1 . 1.775(9) ?
    C8 H8A . 0.9700 ?
    C8 H8B . 0.9700 ?
    C8 C9 . 1.494(15) ?
    C9 O11 . 1.233(12) ?
    C9 O12 . 1.272(12) ?
    N1 Ag1 . 2.225(7) ?
    N3 Ag1 2 2.505(7) ?
    O11 Ag1 4_445 2.594(9) ?
    O12 Ag1 4_445 2.298(8) ?
    B1 F1 . 1.343(14) ?
    B1 F2 . 1.399(14) ?
    B1 F3 . 1.370(15) ?
    B1 F4 . 1.328(16) ?
    Ag1 N3 2_554 2.505(7) ?
    Ag1 O11 4_544 2.594(9) ?
    Ag1 O12 4_544 2.298(8) ?
loop_
    _geom_angle_atom_site_label_1
    _geom_angle_atom_site_label_2
    _geom_angle_atom_site_label_3
    _geom_angle_site_symmetry_1
    _geom_angle_site_symmetry_3
    _geom_angle
    _geom_angle_publ_flag
    H1A C1 H1B . . 108.1 ?
    N1 C1 H1A . . 109.5 ?
    N1 C1 H1B . . 109.5 ?
    N1 C1 P1 . . 110.7(6) ?
    P1 C1 H1A . . 109.5 ?
    P1 C1 H1B . . 109.5 ?
    H2A C2 H2B . . 108.6 ?
    N2 C2 H2A . . 110.4 ?
    N2 C2 H2B . . 110.4 ?
    N2 C2 P1 . . 106.7(6) ?
    P1 C2 H2A . . 110.4 ?
    P1 C2 H2B . . 110.4 ?
    H3A C3 H3B . . 108.5 ?
    N3 C3 H3A . . 110.2 ?
    N3 C3 H3B . . 110.2 ?
    N3 C3 P1 . . 107.8(6) ?
    P1 C3 H3A . . 110.2 ?
    P1 C3 H3B . . 110.2 ?
    H4A C4 H4B . . 107.7 ?
    N1 C4 H4A . . 108.9 ?
    N1 C4 H4B . . 108.9 ?
    N2 C4 H4A . . 108.9 ?
    N2 C4 H4B . . 108.9 ?
    N2 C4 N1 . . 113.4(7) ?
    H5A C5 H5B . . 107.6 ?
    N1 C5 H5A . . 108.7 ?
    N1 C5 H5B . . 108.7 ?
    N3 C5 H5A . . 108.7 ?
    N3 C5 H5B . . 108.7 ?
    N3 C5 N1 . . 114.2(7) ?
    H6A C6 H6B . . 107.6 ?
    N2 C6 H6A . . 108.6 ?
    N2 C6 H6B . . 108.6 ?
    N2 C6 N3 . . 114.6(7) ?
    N3 C6 H6A . . 108.6 ?
    N3 C6 H6B . . 108.6 ?
    H7A C7 H7B . . 107.5 ?
    C8 C7 H7A . . 108.4 ?
    C8 C7 H7B . . 108.4 ?
    C8 C7 P1 . . 115.5(7) ?
    P1 C7 H7A . . 108.4 ?
    P1 C7 H7B . . 108.4 ?
    C7 C8 H8A . . 109.1 ?
    C7 C8 H8B . . 109.1 ?
    H8A C8 H8B . . 107.8 ?
    C9 C8 C7 . . 112.6(8) ?
    C9 C8 H8A . . 109.1 ?
    C9 C8 H8B . . 109.1 ?
    O11 C9 C8 . . 122.7(9) ?
    O11 C9 O12 . . 122.6(10) ?
    O12 C9 C8 . . 114.7(8) ?
    C1 N1 C4 . . 108.8(7) ?
    C1 N1 Ag1 . . 112.5(5) ?
    C4 N1 Ag1 . . 112.0(5) ?
    C5 N1 C1 . . 110.9(6) ?
    C5 N1 C4 . . 108.6(7) ?
    C5 N1 Ag1 . . 104.0(5) ?
    C4 N2 C2 . . 113.3(7) ?
    C4 N2 C6 . . 110.2(8) ?
    C6 N2 C2 . . 112.3(8) ?
    C3 N3 Ag1 . 2 115.1(5) ?
    C5 N3 C3 . . 111.6(7) ?
    C5 N3 Ag1 . 2 93.4(5) ?
    C6 N3 C3 . . 110.6(7) ?
    C6 N3 C5 . . 109.4(7) ?
    C6 N3 Ag1 . 2 115.4(5) ?
    C9 O11 Ag1 . 4_445 85.8(6) ?
    C9 O12 Ag1 . 4_445 98.7(6) ?
    C1 P1 C2 . . 99.7(4) ?
    C1 P1 C3 . . 101.4(4) ?
    C3 P1 C2 . . 103.1(4) ?
    C7 P1 C1 . . 108.9(4) ?
    C7 P1 C2 . . 126.3(4) ?
    C7 P1 C3 . . 114.0(4) ?
    F1 B1 F2 . . 108.8(9) ?
    F1 B1 F3 . . 111.6(11) ?
    F3 B1 F2 . . 104.7(9) ?
    F4 B1 F1 . . 110.8(10) ?
    F4 B1 F2 . . 108.4(11) ?
    F4 B1 F3 . . 112.2(12) ?
    N1 Ag1 N3 . 2_554 119.6(3) ?
    N1 Ag1 O11 . 4_544 134.1(3) ?
    N1 Ag1 O12 . 4_544 133.5(3) ?
    N3 Ag1 O11 2_554 4_544 92.3(3) ?
    O12 Ag1 N3 4_544 2_554 103.6(3) ?
    O12 Ag1 O11 4_544 4_544 52.9(2) ?
loop_
    _geom_torsion_atom_site_label_1
    _geom_torsion_atom_site_label_2
    _geom_torsion_atom_site_label_3
    _geom_torsion_atom_site_label_4
    _geom_torsion_site_symmetry_1
    _geom_torsion_site_symmetry_2
    _geom_torsion_site_symmetry_3
    _geom_torsion_site_symmetry_4
    _geom_torsion
    _geom_torsion_publ_flag
    C7 C8 C9 O11 . . . . 148.3(10) ?
    C7 C8 C9 O12 . . . . -33.2(12) ?
    C8 C7 P1 C1 . . . . 153.3(7) ?
    C8 C7 P1 C2 . . . . -88.5(8) ?
    C8 C7 P1 C3 . . . . 40.9(8) ?
    C8 C9 O11 Ag1 . . . 4_445 177.7(9) ?
    C8 C9 O12 Ag1 . . . 4_445 -177.7(7) ?
    N1 C1 P1 C2 . . . . 54.5(7) ?
    N1 C1 P1 C3 . . . . -51.1(7) ?
    N1 C1 P1 C7 . . . . -171.6(6) ?
    N1 C4 N2 C2 . . . . -71.1(10) ?
    N1 C4 N2 C6 . . . . 55.6(10) ?
    N1 C5 N3 C3 . . . . 70.1(9) ?
    N1 C5 N3 C6 . . . . -52.7(9) ?
    N1 C5 N3 Ag1 . . . 2 -171.2(6) ?
    N2 C2 P1 C1 . . . . -53.2(7) ?
    N2 C2 P1 C3 . . . . 51.0(7) ?
    N2 C2 P1 C7 . . . . -175.5(6) ?
    N2 C4 N1 C1 . . . . 66.6(10) ?
    N2 C4 N1 C5 . . . . -54.2(9) ?
    N2 C4 N1 Ag1 . . . . -168.4(6) ?
    N2 C6 N3 C3 . . . . -69.8(10) ?
    N2 C6 N3 C5 . . . . 53.5(10) ?
    N2 C6 N3 Ag1 . . . 2 157.2(6) ?
    N3 C3 P1 C1 . . . . 51.8(7) ?
    N3 C3 P1 C2 . . . . -51.1(7) ?
    N3 C3 P1 C7 . . . . 168.7(6) ?
    N3 C5 N1 C1 . . . . -66.7(9) ?
    N3 C5 N1 C4 . . . . 52.8(9) ?
    N3 C5 N1 Ag1 . . . . 172.2(6) ?
    N3 C6 N2 C2 . . . . 71.6(10) ?
    N3 C6 N2 C4 . . . . -55.7(10) ?
    O11 C9 O12 Ag1 . . . 4_445 0.8(11) ?
    O12 C9 O11 Ag1 . . . 4_445 -0.7(10) ?
    P1 C1 N1 C4 . . . . -60.8(8) ?
    P1 C1 N1 C5 . . . . 58.5(8) ?
    P1 C1 N1 Ag1 . . . . 174.5(4) ?
    P1 C2 N2 C4 . . . . 64.6(9) ?
    P1 C2 N2 C6 . . . . -61.0(8) ?
    P1 C3 N3 C5 . . . . -62.5(8) ?
    P1 C3 N3 C6 . . . . 59.5(8) ?
    P1 C3 N3 Ag1 . . . 2 -167.4(3) ?
    P1 C7 C8 C9 . . . . 62.9(10) ?
loop_
    _geom_hbond_atom_site_label_D
    _geom_hbond_atom_site_label_H
    _geom_hbond_atom_site_label_A
    _geom_hbond_site_symmetry_A
    _geom_hbond_distance_DH
    _geom_hbond_distance_HA
    _geom_hbond_distance_DA
    _geom_hbond_angle_DHA
    C1 H1A F2 . 0.97 2.40 3.201(13) 140
    C1 H1B O11 2_544 0.97 2.49 3.213(12) 131
    C2 H2A O11 2_544 0.97 2.56 3.254(12) 129
    C2 H2B F3 1_455 0.97 2.35 3.183(13) 143
    C2 H2B O12 . 0.97 2.22 2.812(12) 118
    C3 H3A F4 4_445 0.97 2.45 3.290(15) 145
    C3 H3B F2 . 0.97 2.51 3.283(12) 136
    C4 H4A F4 3_455 0.97 2.43 3.298(12) 148
    C4 H4B F2 4_444 0.97 2.51 3.417(14) 155
    C5 H5A F1 . 0.97 2.49 3.370(13) 151
    C5 H5B F4 3_455 0.97 2.54 3.373(14) 144
    C6 H6B F2 3_455 0.97 2.34 3.314(13) 177
    C7 H7A O11 2_544 0.97 2.48 3.165(13) 128
    C7 H7A F1 3_445 0.97 2.37 3.137(12) 135
_shelx_space_group_comment
;
The symmetry employed for this shelxl refinement is uniquely defined
by the following loop, which should always be used as a source of
symmetry information in preference to the above space-group names.
They are only intended as comments.
;
_shelx_estimated_absorpt_T_min     ?
_shelx_estimated_absorpt_T_max     ?
_shelx_hkl_file
;
   6   2  -1 2201.74 22.9827   1 0.44860-0.03362-0.22534 0.34453 0.92021-0.93305
   1   7  -3 4112.31 34.8208   1 0.91931-0.87515 0.28247 0.12629 0.40280-0.58793
   1   3  -5 1417.25 14.5328   1 0.96330-0.94665 0.26731-0.09371 0.12169-0.44095
   0   0 -13 7.10335 2.22242   1 0.79695-0.91914 0.25829-0.25881-0.42558-0.42557
   0   0 -12 534.557 15.6932   1 0.81557-0.92837 0.26250-0.26298-0.39284-0.39283
   0   0 -11 49.5772 7.53695   1 0.83290-0.93628 0.26633-0.26676-0.36008-0.36011
   0   0 -10 358.133 11.0675   1 0.84895-0.94295 0.26977-0.27017-0.32737-0.32737
   0   0  -9 2.76821 1.59958   1 0.86381-0.94841 0.27285-0.27321-0.29463-0.29462
   0   0  -8 3551.07 31.7319   1 0.87751-0.95270 0.27558-0.27590-0.26187-0.26190
   0   0  -7 1.07933 1.18152   1 0.89007-0.95586 0.27797-0.27825-0.22913-0.22917
   0   0  -6 1726.55 16.6268   1 0.90153-0.95792 0.28003-0.28027-0.19639-0.19642
   0   0  -5-4.79619 0.93809   1 0.91191-0.95891 0.28176-0.28196-0.16369-0.16369
   0   0  -3 0.06061 0.47636   1 0.92951-0.95771 0.28427-0.28439-0.09821-0.09821
   0   0  -2 738.695 7.18022   1 0.93676-0.95556 0.28506-0.28514-0.06547-0.06547
   0   0   3 4.65468 0.57727   1-0.92951 0.95771-0.28427 0.28439 0.09821 0.09821
   0   0   5-0.24948 0.93067   1-0.91190 0.95891-0.28176 0.28196 0.16371 0.16367
   0   0   6 1969.85 19.7828   1-0.90153 0.95792-0.28003 0.28027 0.19641 0.19641
   0   0   7 4.27109 1.19735   1-0.89007 0.95586-0.27797 0.27825 0.22915 0.22915
   0   0   8 4276.69 39.8933   1-0.87750 0.95270-0.27558 0.27590 0.26189 0.26189
   0   0   9 2.08131 1.61438   1-0.86381 0.94840-0.27285 0.27321 0.29462 0.29462
   0   0  10 461.677 12.2256   1-0.84894 0.94295-0.26977 0.27017 0.32738 0.32735
   0   0  11 16.2566 2.15374   1-0.83289 0.93628-0.26633 0.26677 0.36009 0.36009
   0   0  12 691.963 16.9453   1-0.81556 0.92837-0.26250 0.26299 0.39285 0.39282
   0   0  13-6.63292 1.82942   1-0.79694 0.91915-0.25829 0.25881 0.42559 0.42556
   0   1  13-4.68079 1.57806   1-0.79204 0.91419-0.23459 0.29351 0.44370 0.40747
   0   1  12 3.44486 1.85128   1-0.81017 0.92294-0.23938 0.29826 0.41285 0.37286
   0   1  11-0.49169 1.58981   1-0.82695 0.93030-0.24387 0.30271 0.38227 0.33796
   0   1  10-0.68379 1.60634   1-0.84232 0.93630-0.24812 0.30692 0.35216 0.30261
   0   1   9 3.44956 1.48354   1-0.85636 0.94093-0.25216 0.31092 0.32257 0.26673
   0   1   8-1.81215 1.51985   1-0.86901 0.94417-0.25609 0.31481 0.29374 0.23009
   0   1   7-2.44565 1.07498   1-0.88021 0.94596-0.26001 0.31869 0.26603 0.19230
   0   1   6 1.24378 1.06744   1-0.88978 0.94614-0.26410 0.32274 0.24006 0.15282
   0   1   5 0.21391 0.98921   1-0.89742 0.94439-0.26869 0.32729 0.21686 0.11054
   0   1   4-0.31973 0.67918   1-0.90238 0.93994-0.27440 0.33296 0.19866 0.06326
   0   1   3 1.30069 0.53589   1-0.90260 0.93077-0.28273 0.34125 0.19101 0.00546
   0   1   2-0.16923 0.40452   1-0.89050 0.90927-0.29824 0.35672 0.21154-0.08055
   0   1   1 22.7398 1.67737   1-0.80447 0.81384-0.34244 0.40088 0.36425-0.29874
   0   1  -1  20.097 1.51143   1 0.96850-0.97794 0.24737-0.18902 0.16192-0.22735
   0   1  -2-1.07398 0.42947   1 0.95607-0.97490 0.27739-0.21907 0.04525-0.17616
   0   1  -3  2.8611 0.50739   1 0.94418-0.97242 0.28820-0.22992-0.02117-0.17522
   0   1  -4 3.53409  0.6264   1 0.93291-0.97054 0.29319-0.23495-0.07204-0.18981
   0   1  -5 -2.6616 0.86746   1 0.92153-0.96856 0.29553-0.23734-0.11614-0.21119
   0   1  -6-0.75666 0.91509   1 0.90966-0.96609 0.29636-0.23820-0.15667-0.23614
   0   1  -7  -2.057 1.20503   1 0.89707-0.96290 0.29616-0.23805-0.19510-0.26316
   0   1  -8 2.05959 1.50669   1 0.88362-0.95884 0.29519-0.23711-0.23218-0.29154
   0   1  -9 -4.9624 1.61386   1 0.86921-0.95383 0.29357-0.23554-0.26838-0.32082
   0   1 -10 0.70219 1.36601   1 0.85375-0.94778 0.29139-0.23340-0.30393-0.35074
   0   1 -11 0.75716  1.7733   1 0.83717-0.94061 0.28870-0.23075-0.33903-0.38114
   0   1 -12 1.45795 1.85083   1 0.81943-0.93226 0.28551-0.22761-0.37375-0.41187
   0   1 -13  4.2422 2.38617   1 0.80042-0.92265 0.28185-0.22397-0.40820-0.44290
   0   2 -13 121.535 10.4279   1 0.80251-0.92476 0.30529-0.18902-0.39161-0.45945
   0   2 -12 247.082 11.8106   1 0.82181-0.93467 0.30844-0.19213-0.35559-0.43001
   0   2 -11 53.8049 7.86845   1 0.83989-0.94335 0.31103-0.19468-0.31905-0.40106
   0   2 -10 988.833 16.7513   1 0.85683-0.95088 0.31302-0.19662-0.28185-0.37279
   0   2  -9 791.251 14.3085   1 0.87269-0.95735 0.31436-0.19792-0.24382-0.34536
   0   2  -8 623.708 11.9301   1 0.88756-0.96283 0.31495-0.19847-0.20461-0.31909
   0   2  -7 45.9564 5.49444   1 0.90153-0.96739 0.31464-0.19812-0.16378-0.29446
   0   2  -6 1531.77 14.6665   1 0.91470-0.97116 0.31318-0.19663-0.12059-0.27216
   0   2  -5 1271.52 12.2376   1 0.92719-0.97426 0.31012-0.19353-0.07380-0.25349
   0   2  -4 2734.78 22.1732   1 0.93915-0.97681 0.30461-0.18798-0.02105-0.24076
   0   2  -3 126.644 3.80342   1 0.95062-0.97889 0.29482-0.17815 0.04244-0.23878
   0   2  -213413.30 37.0585   1 0.96097-0.97984 0.27593-0.15921 0.12862-0.25950
   0   2  -1 2255.27 13.4704   1 0.96288-0.97235 0.23112-0.11435 0.27544-0.34085
   0   2   0 1681.27 10.9055   1 0.83908-0.83915 0.05840 0.05840 0.65571-0.65564
   0   2   1 2571.24 14.5056   1-0.42112 0.43045-0.35269 0.46953 0.76616-0.70061
   0   2   3 190.172 4.41786   1-0.85794 0.88607-0.28247 0.39940 0.30099-0.10450
   0   2   5 1400.28 14.0666   1-0.87698 0.92391-0.25611 0.37311 0.27597 0.05147
   0   2   6 1697.72  16.926   1-0.87382 0.93014-0.24847 0.36551 0.28772 0.10517
   0   2   7 31.0295 5.45601   1-0.86711 0.93284-0.24219 0.35927 0.30584 0.15255
   0   2   8 701.375 12.7635   1-0.85791 0.93303-0.23666 0.35377 0.32773 0.19610
   0   2   9 880.416 15.1752   1-0.84672 0.93124-0.23146 0.34862 0.35214 0.23718
   0   2  10 1109.12 17.9243   1-0.83380 0.92771-0.22640 0.34360 0.37821 0.27656
   0   2  11 50.4659 8.32268   1-0.81926 0.92259-0.22131 0.33855 0.40554 0.31474
   0   2  12 290.848 12.4008   1-0.80321 0.91593-0.21612 0.33340 0.43371 0.35202
   0   2  13 121.624 10.8568   1-0.78563 0.90776-0.21072 0.32804 0.46258 0.38864
   0   3  12 4.92063 2.12439   1-0.79458 0.90727-0.19268 0.36836 0.45545 0.33034
   0   3  11-0.93912 1.96675   1-0.80977 0.91306-0.19862 0.37425 0.42983 0.29048
   0   3  10-2.33848 1.40052   1-0.82318 0.91708-0.20456 0.38016 0.40566 0.24918
   0   3   9-0.79926 1.39462   1-0.83467 0.91916-0.21068 0.38624 0.38341 0.20594
   0   3   8 1.34107 1.32782   1-0.84391 0.91901-0.21718 0.39270 0.36396 0.15993
   0   3   7-4.52314  1.2806   1-0.85036 0.91606-0.22441 0.39989 0.34854 0.10987
   0   3   6-0.37293 1.03852   1-0.85294 0.90923-0.23292 0.40835 0.33946 0.05347
   0   3   5-3.62119 1.01383   1-0.84931 0.89621-0.24366 0.41906 0.34109-0.01361
   0   3   4-0.85769 0.77094   1-0.83380 0.87129-0.25852 0.43388 0.36261-0.10061
   0   3   3-1.94122 0.60123   1-0.78884 0.81694-0.28113 0.45643 0.42719-0.23067
   0   3   2-0.92022 0.53312   1-0.63734 0.65603-0.31493 0.49020 0.60412-0.47307
   0   3   1 1.09313 0.66634   1 0.04133-0.03203-0.25915 0.43439 0.96071-0.89513
   0   3   0-2.27534  0.5715   1 0.83726-0.83737 0.08758 0.08761 0.65433-0.65422
   0   3  -1 2.91306 0.55477   1 0.94993-0.95943 0.22916-0.05400 0.34616-0.41152
   0   3  -2 0.35267 0.51754   1 0.95830-0.97720 0.27993-0.10480 0.19194-0.32278
   0   3  -3-0.04223 0.63805   1 0.95154-0.97984 0.30406-0.12897 0.09496-0.29128
   0   3  -4 0.98485 0.77023   1 0.94125-0.97895 0.31750-0.14246 0.02295-0.28473
   0   3  -5 1.70072 0.95092   1 0.92961-0.97671 0.32557-0.15058-0.03621-0.29104
   0   3  -6 7.14275  1.1933   1 0.91709-0.97358 0.33052-0.15557-0.08795-0.30476
   0   3  -7-2.51743 1.26963   1 0.90374-0.96963 0.33344-0.15853-0.13507-0.32313
   0   3  -8-2.24024 1.58192   1 0.88953-0.96483 0.33489-0.16003-0.17906-0.34460
   0   3  -9-0.70941 1.41611   1 0.87440-0.95909 0.33524-0.16041-0.22089-0.36826
   0   3 -10 2.15174 1.37702   1 0.85828-0.95237 0.33467-0.15988-0.26112-0.39348
   0   3 -11-1.13059 1.77106   1 0.84109-0.94458 0.33333-0.15858-0.30019-0.41988
   0   3 -12-5.40354 1.77491   1 0.82275-0.93565 0.33130-0.15659-0.33838-0.44717
   0   4 -12 163.864 10.1135   1 0.82231-0.93524 0.35411-0.12100-0.32214-0.46340
   0   4 -11 787.016 17.2403   1 0.84083-0.94435 0.35563-0.12248-0.28248-0.43756
   0   4 -10 95.0658 8.40672   1 0.85817-0.95231 0.35638-0.12319-0.24176-0.41283
   0   4  -9  560.82 13.0207   1 0.87445-0.95917 0.35623-0.12301-0.19955-0.38955
   0   4  -8 303.388 9.69691   1 0.88967-0.96501 0.35506-0.12179-0.15549-0.36815
   0   4  -7 1326.04 15.9948   1 0.90391-0.96985 0.35259-0.11928-0.10883-0.34932
   0   4  -6 176.599 6.93136   1 0.91717-0.97370 0.34841-0.11506-0.05853-0.33415
   0   4  -5 158.026 6.10905   1 0.92935-0.97649 0.34188-0.10848-0.00294-0.32429
   0   4  -4 1672.71 16.9035   1 0.94019-0.97792 0.33172-0.09831 0.06094-0.32267
   0   4  -3 4178.15 27.9037   1 0.94869-0.97702 0.31565-0.08217 0.13842-0.33470
   0   4  -2 2305.65 19.5071   1 0.95160-0.97053 0.28832-0.05480 0.24066-0.37146
   0   4  -1 4899.34 26.5186   1 0.93585-0.94538 0.23607-0.00251 0.39297-0.45830
   0   4   0 2240.40 17.9552   1 0.83473-0.83486 0.11678 0.11681 0.65238-0.65223
   0   4   1 4978.24 26.7595   1 0.33220-0.32294-0.14583 0.37946 0.96983-0.90421
   0   4   2 2391.71 20.1236   1-0.41357 0.43223-0.29148 0.52516 0.79396-0.66287
   0   4   3 5014.80  30.794   1-0.68945 0.71751-0.27470 0.50841 0.56394-0.36738
   0   4   4 1982.14 18.6731   1-0.77863 0.81609-0.24936 0.48312 0.45769-0.19565
   0   4   5 120.171 5.92894   1-0.81303 0.85989-0.23084 0.46462 0.41188-0.08438
   0   4   6 173.476 7.08067   1-0.82639 0.88265-0.21719 0.45102 0.39515-0.00218
   0   4   7 1414.82 16.6242   1-0.82954 0.89520-0.20648 0.44036 0.39407 0.06439
   0   4   8 316.382 10.2297   1-0.82676 0.90183-0.19756 0.43148 0.40225 0.12168
   0   4   9 606.293 13.5981   1-0.82007 0.90452-0.18975 0.42369 0.41627 0.17311
   0   4  10 97.5707 8.56526   1-0.81041 0.90427-0.18255 0.41654 0.43431 0.22056
   0   4  11 831.018 17.7066   1-0.79837 0.90162-0.17572 0.40976 0.45512 0.26522
   0   4  12 147.342 11.2945   1-0.78424 0.89690-0.16905 0.40312 0.47796 0.30784
   0   5  12 4.33139 1.87781   1-0.77212 0.88474-0.14515 0.43762 0.50122 0.28462
   0   5  11 4.30327 1.91045   1-0.78495 0.88818-0.15257 0.44501 0.48135 0.23904
   0   5  10 0.13034 1.62798   1-0.79532 0.88914-0.16031 0.45269 0.46413 0.19076
   0   5   9-2.37038 1.53137   1-0.80267 0.88711-0.16855 0.46091 0.45070 0.13874
   0   5   8 3.32556 1.67575   1-0.80618 0.88120-0.17769 0.46999 0.44251 0.08145
   0   5   7  -1.587 1.50742   1-0.80416 0.86979-0.18821 0.48047 0.44225 0.01623
   0   5   6-2.24582   1.192   1-0.79340 0.84962-0.20090 0.49313 0.45443-0.06142
   0   5   5 0.25824  1.1864   1-0.76679 0.81361-0.21685 0.50905 0.48751-0.15996
   0   5   4-0.10302 1.03028   1-0.70633 0.74375-0.23720 0.52934 0.55834-0.29627
   0   5   3-9.25521 1.06814   1-0.55869 0.58671-0.25834 0.55044 0.69946-0.50286
   0   5   2  1.8355 0.68871   1-0.16926 0.18789-0.23805 0.53011 0.92199-0.79087
   0   5   1-4.44987 0.82754   1 0.48659-0.47736-0.05576 0.34779 0.93265-0.86700
   0   5   0 1.60055 0.76828   1 0.83145-0.83163 0.14600 0.14599 0.64985-0.64967
   0   5  -1 0.48124 0.63834   1 0.92215-0.93172 0.24868 0.04328 0.42534-0.49064
   0   5  -2-1.94927 0.77766   1 0.94268-0.96165 0.30021-0.00830 0.27861-0.40937
   0   5  -3-1.48077 0.94665   1 0.94322-0.97158 0.32930-0.03743 0.17448-0.37072
   0   5  -4-0.08041 0.93279   1 0.93665-0.97441 0.34726-0.05544 0.09365-0.35535
   0   5  -5 2.48931 1.19302   1 0.92686-0.97403 0.35899-0.06720 0.02648-0.35366
   0   5  -6 3.89107  1.2656   1 0.91524-0.97180 0.36685-0.07509-0.03209-0.36057
   0   5  -7 1.85445 1.50212   1 0.90227-0.96823 0.37208-0.08037-0.08491-0.37320
   0   5  -8 -2.1415 1.57795   1 0.88814-0.96351 0.37545-0.08378-0.13380-0.38980
   0   5  -9-2.96792 1.33171   1 0.87292-0.95769 0.37737-0.08574-0.17980-0.40927
   0   5 -10 0.71407 1.60038   1 0.85661-0.95076 0.37813-0.08655-0.22363-0.43089
   0   5 -11-0.50591 1.88458   1 0.83916-0.94271 0.37793-0.08639-0.26587-0.45414
   0   5 -12-1.10635 1.92941   1 0.82052-0.93348 0.37689-0.08539-0.30684-0.47863
   0   6 -12 11.4778 2.80018   1 0.81741-0.93040 0.39963-0.04973-0.29250-0.49293
   0   6 -11 128.994  10.186   1 0.83612-0.93972 0.40025-0.05031-0.25038-0.46959
   0   6 -10  5.8345 1.84834   1 0.85362-0.94781 0.39996-0.04998-0.20684-0.44765
   0   6  -9 667.676 14.5076   1 0.86992-0.95471 0.39863-0.04861-0.16153-0.42749
   0   6  -8 72.2933 7.01614   1 0.88505-0.96044 0.39605-0.04599-0.11390-0.40964
   0   6  -7 608.357 12.8948   1 0.89895-0.96495 0.39193-0.04183-0.06324-0.39485
   0   6  -6 4.55221  1.6078   1 0.91153-0.96813 0.38579-0.03565-0.00836-0.38426
   0   6  -5 2473.65 24.7933   1 0.92248-0.96968 0.37688-0.02670 0.05241-0.37956
   0   6  -4 415.348 8.79083   1 0.93113-0.96893 0.36394-0.01372 0.12182-0.38349
   0   6  -3 1483.53  14.172   1 0.93584-0.96424 0.34473 0.00553 0.20445-0.40065
   0   6  -2 262.862 6.89467   1 0.93247-0.95147 0.31484 0.03546 0.30843-0.43916
   0   6  -1 5699.40  35.362   1 0.90907-0.91868 0.26504 0.08529 0.44839-0.51364
   0   6   0  40.454 5.06762   1 0.82744-0.82765 0.17520 0.17519 0.64675-0.64653
   0   6   1 5052.63 33.3407   1 0.57236-0.56317 0.01440 0.33605 0.89356-0.82787
   0   6   2 273.871  7.1884   1 0.04549-0.02689-0.16691 0.51739 0.98114-0.84997
   0   6   3 1667.91 16.4925   1-0.40405 0.43204-0.22839 0.57889 0.81836-0.62174
   0   6   4 443.731 9.40346   1-0.61613 0.65352-0.21989 0.57045 0.65978-0.39768
   0   6   5 2801.36 26.4345   1-0.70954 0.75634-0.20077 0.55137 0.56633-0.23874
   0   6   6-0.92978   1.389   1-0.75326 0.80946-0.18356 0.53420 0.51665-0.12359
   0   6   7 674.443 13.4646   1-0.77378 0.83937-0.16932 0.51998 0.49276-0.03424
   0   6   8 73.0874 7.83104   1-0.78184 0.85683-0.15737 0.50807 0.48457 0.03942
   0   6   9  631.90  14.611   1-0.78235 0.86674-0.14700 0.49776 0.48645 0.10302
   0   6  10 2.80147  2.0319   1-0.77779 0.87158-0.13773 0.48851 0.49503 0.15990
   0   6  11 146.226 10.5722   1-0.76945 0.87265-0.12912 0.47996 0.50839 0.21203
   0   6  12 9.15571 2.11787   1-0.75815 0.87073-0.12095 0.47182 0.52512 0.26076
   0   7  11 -2.9477 2.32858   1-0.75179 0.85494-0.10530 0.51452 0.53612 0.18433
   0   7  10-3.23346 1.56983   1-0.75769 0.85144-0.11473 0.52392 0.52686 0.12811
   0   7   9 1.72343 1.60107   1-0.75890 0.84325-0.12498 0.53412 0.52336 0.06614
   0   7   8-5.60169 1.58478   1-0.75350 0.82845-0.13641 0.54552 0.52812-0.00408
   0   7   7  2.1175 1.48975   1-0.73801 0.80356-0.14950 0.55857 0.54506-0.08650
   0   7   6 9.34623 1.82584   1-0.70546 0.76162-0.16466 0.57369 0.58072-0.18763
   0   7   5-6.76126 1.51749   1-0.64088 0.68764-0.18157 0.59056 0.64591-0.31829
   0   7   4-0.10201 1.24212   1-0.50990 0.54725-0.19565 0.60459 0.75561-0.49347
   0   7   3 9.24176 1.49621   1-0.24096 0.26892-0.18467 0.59358 0.90819-0.71151
   0   7   2 3.09447 1.09284   1 0.21032-0.19176-0.09272 0.50160 0.99328-0.86208
   0   7   1-0.80938 1.15973   1 0.62347-0.61431 0.07195 0.33689 0.85999-0.79427
   0   7   0-3.75218 1.05322   1 0.82268-0.82292 0.20440 0.20439 0.64306-0.64281
   0   7  -1 1.23595  1.0761   1 0.89648-0.90611 0.28405 0.12468 0.46500-0.53021
   0   7  -2-3.60783 1.10574   1 0.92142-0.94046 0.33164 0.07706 0.33202-0.46271
   0   7  -3 4.14866 1.06842   1 0.92703-0.95546 0.36166 0.04699 0.22939-0.42555
   0   7  -4 -2.4136 1.21404   1 0.92398-0.96181 0.38166 0.02696 0.14604-0.40767
   0   7  -5-2.70538  1.5642   1 0.91646-0.96369 0.39548 0.01310 0.07521-0.40231
   0   7  -6-5.68593 1.38683   1 0.90623-0.96286 0.40522 0.00332 0.01284-0.40541
   0   7  -7 1.44105 1.65923   1 0.89410-0.96014 0.41212-0.00361-0.04363-0.41444
   0   7  -8 2.04929 1.47636   1 0.88047-0.95590 0.41690-0.00844-0.09579-0.42774
   0   7  -9 1.23292 1.88567   1 0.86549-0.95033 0.42005-0.01162-0.14477-0.44423
   0   7 -10-1.79683 1.87088   1 0.84925-0.94348 0.42188-0.01349-0.19132-0.46315
   0   7 -11-5.61569  2.0384   1 0.83176-0.93539 0.42260-0.01426-0.23598-0.48395
   0   8 -11 215.454 12.0968   1 0.82609-0.92975 0.44498 0.02177-0.22269-0.49722
   0   8 -10  191.59 10.9059   1 0.84356-0.93783 0.44387 0.02292-0.17704-0.47740
   0   8  -9 350.394 12.5096   1 0.85972-0.94458 0.44159 0.02522-0.12941-0.45954
   0   8  -8 174.144 9.45492   1 0.87452-0.94997 0.43795 0.02890-0.07930-0.44418
   0   8  -7 335.321 10.9141   1 0.88784-0.95390 0.43263 0.03427-0.02596-0.43205
   6   2  -1 2250.37 22.9944   1 0.44860-0.03362-0.22534 0.34453 0.92021-0.93305
   1   7  -3 4069.45 34.6683   1 0.91931-0.87515 0.28247 0.12629 0.40280-0.58793
   1   3  -5 1394.94 14.4839   1 0.96330-0.94665 0.26731-0.09371 0.12169-0.44095
   0   8  -6 84.6301 7.31663   1 0.89948-0.95614 0.42512 0.04181 0.03169-0.42423
   0   8  -5 1376.22 17.5262   1 0.90898-0.95624 0.41475 0.05224 0.09515-0.42223
   0   8  -4 1380.90 16.5979   1 0.91545-0.95333 0.40033 0.06670 0.16675-0.42836
   0   8  -3 1534.84 16.7554   1 0.91707-0.94554 0.37989 0.08716 0.25009-0.44621
   0   8  -2 206.744 7.85564   1 0.90978-0.92885 0.35014 0.11695 0.35067-0.48132
   0   8  -1 1596.92 16.3801   1 0.88417-0.89385 0.30497 0.16217 0.47691-0.54210
   0   8   0 617.948 10.9573   1 0.81715-0.81743 0.23360 0.23360 0.63877-0.63848
   0   8   1 1470.81 15.8148   1 0.65542-0.64629 0.12162 0.34559 0.83180-0.76603
   0   8   2 169.142 7.74031   1 0.32941-0.31088-0.02306 0.49032 0.98141-0.85017
   0   8   3 1393.44  16.258   1-0.08612 0.11404-0.13071 0.59802 0.96498-0.76827
   0   8   4 1455.06 17.2346   1-0.39249 0.42982-0.16331 0.63065 0.83926-0.57708
   0   8   5 1592.40 18.7847   1-0.56143 0.60815-0.15820 0.62556 0.72307-0.39543
   0   8   6  80.225 8.09518   1-0.64979 0.70590-0.14359 0.61100 0.64524-0.25212
   0   8   7 354.922  11.221   1-0.69658 0.76210-0.12839 0.59584 0.59842-0.13983
   0   8   8 205.527 10.2538   1-0.72093 0.79585-0.11459 0.58210 0.57274-0.04866
   0   8   9  349.15 12.8273   1-0.73214 0.81646-0.10230 0.56983 0.56121 0.02832
   0   8  10 199.853 11.3316   1-0.73492 0.82864-0.09121 0.55878 0.55941 0.09559
   0   8  11 231.237 12.6316   1-0.73185 0.83496-0.08100 0.54863 0.56445 0.15603
   0   9  10-1.01179 2.25749   1-0.70936 0.80305-0.06705 0.59302 0.59245 0.06259
   0   9   9-5.58791 2.46933   1-0.70196 0.78624-0.07880 0.60475 0.59964-0.01006
   0   9   8-7.18911 1.74409   1-0.68400 0.75889-0.09166 0.61757 0.61790-0.09379
   0   9   7 2.03805 1.73081   1-0.64940 0.71489-0.10560 0.63144 0.65192-0.19329
   0   9   6-0.85451 1.60024   1-0.58651 0.64260-0.11966 0.64547 0.70842-0.31526
   0   9   5-1.64743    1.76   1-0.47305 0.51974-0.12983 0.65561 0.79435-0.46666
   0   9   4  3.9451 1.61374   1-0.27099 0.30828-0.12314 0.64887 0.90577-0.64356
   0   9   3 -3.5533 1.70929   1 0.04931-0.02142-0.07145 0.59716 0.99294-0.79619
   0   9   2-0.43959 1.49854   1 0.41407-0.39558 0.04017 0.48550 0.95940-0.82813
   0   9   1 -2.1534 1.47714   1 0.67579-0.66670 0.16627 0.35933 0.80770-0.74190
   0   9   0-6.62617 1.38278   1 0.81085-0.81116 0.26280 0.26279 0.63387-0.63355
   0   9  -1 2.64861 1.40756   1 0.87196-0.88167 0.32727 0.19826 0.48529-0.55043
   0   9  -2-0.83615 1.42926   1 0.89761-0.91672 0.37004 0.15546 0.36533-0.49595
   0   9  -3  6.2343 1.57886   1 0.90614-0.93464 0.39922 0.12624 0.26719-0.46328
   0   9  -4  6.2991 1.57893   1 0.90573-0.94363 0.41978 0.10564 0.18444-0.44601
   0   9  -5-4.06038 1.56716   1 0.90019-0.94750 0.43462 0.09077 0.11251-0.43955
   0   9  -6-1.40556 1.49322   1 0.89138-0.94808 0.44547 0.07986 0.04835-0.44085
   0   9  -7-4.10898 1.68053   1 0.88022-0.94632 0.45345 0.07184-0.01016-0.44781
   0   9  -8 5.17771 1.85218   1 0.86722-0.94272 0.45922 0.06602-0.06443-0.45901
   0   9  -9-4.93647 1.87333   1 0.85264-0.93752 0.46328 0.06193-0.11545-0.47346
   0   9 -10 -2.0043 2.05268   1 0.83659-0.93089 0.46593 0.05925-0.16396-0.49043
   0  10  -9 20.9156 2.83984   1 0.84425-0.92919 0.48512 0.09850-0.10286-0.48603
   0  10  -8 69.7234 9.48583   1 0.85864-0.93417 0.48072 0.10294-0.05110-0.47232
   0  10  -7 443.412 13.9352   1 0.87133-0.93746 0.47457 0.10913 0.00387-0.46182
   0  10  -6 466.115 13.2078   1 0.88202-0.93876 0.46623 0.11751 0.06298-0.45545
   0  10  -5 322.545 10.8661   1 0.89021-0.93755 0.45503 0.12874 0.12753-0.45453
   0  10  -4 404.593 11.5976   1 0.89492-0.93285 0.43997 0.14385 0.19939-0.46092
   0  10  -3 424.005 11.6752   1 0.89435-0.92288 0.41947 0.16439 0.28120-0.47725
   0  10  -2  576.44 12.9344   1 0.88498-0.90411 0.39103 0.19285 0.37670-0.50727
   0  10  -1 627.779 13.1731   1 0.85968-0.86942 0.35063 0.23329 0.49083-0.55594
   0  10   0 9.37376  1.8965   1 0.80374-0.80409 0.29199 0.29199 0.62836-0.62800
   0  10   1 569.581 13.0347   1 0.68857-0.67952 0.20752 0.37650 0.78652-0.72069
   0  10   2 595.512 13.2029   1 0.47435-0.45589 0.09730 0.48674 0.93402-0.80271
   0  10   3 428.313 12.1305   1 0.16136-0.13350-0.01113 0.59523 0.99977-0.80299
   0  10   4 394.315 11.5297   1-0.15276 0.19002-0.07655 0.66070 0.95310-0.69084
   0  10   5 289.525   10.87   1-0.37878 0.42544-0.09616 0.68034 0.85647-0.52875
   0  10   6 499.901 13.9468   1-0.51652 0.57258-0.09240 0.67662 0.76821-0.37501
   0  10   7 463.357 14.1844   1-0.59663 0.66209-0.08071 0.66498 0.70443-0.24576
   0  10   8  69.748 9.44839   1-0.64269 0.71755-0.06735 0.65166 0.66291-0.13877
   0  10   9 40.3472 9.00009   1-0.66831 0.75256-0.05433 0.63866 0.63820-0.04859
   0  11   8-2.08487 2.19283   1-0.59712 0.67194-0.04143 0.68413 0.70701-0.18283
   0  11   7-0.69678  2.2214   1-0.53877 0.60419-0.05345 0.69610 0.75464-0.29594
   0  11   6-3.05304 1.61872   1-0.44128 0.49730-0.06150 0.70410 0.82257-0.42935
   0  11   5 3.43279 1.77995   1-0.28246 0.32908-0.05743 0.70001 0.90704-0.57928
   0  11   4 4.21339  1.8239   1-0.04368 0.08090-0.02564 0.66819 0.98208-0.71979
   0  11   3-4.40993 1.42044   1 0.25097-0.22314 0.04775 0.59475 0.99286-0.79604
   0  11   2-3.82166 1.82986   1 0.51747-0.49904 0.14949 0.49296 0.90816-0.77682
   0  11   1 1.24951 1.68459   1 0.69602-0.68701 0.24636 0.39606 0.76739-0.70152
   0  11   0-0.88498 1.58946   1 0.79582-0.79620 0.32119 0.32119 0.62219-0.62180
   0  11  -1 -1.9103 1.70603   1 0.84717-0.85694 0.37484 0.26749 0.49406-0.55914
   0  11  -2 2.65365 1.68414   1 0.87183-0.89100 0.41297 0.22931 0.38530-0.51584
   0  11  -3 6.69598 1.74389   1 0.88174-0.91032 0.44054 0.20172 0.29250-0.48852
   0  11  -4-1.62992 1.66662   1 0.88310-0.92106 0.46078 0.18142 0.21190-0.47338
   0  11  -5-4.52273  1.7637   1 0.87908-0.92646 0.47595 0.16623 0.14038-0.46735
   0  11  -6-2.97283  1.7934   1 0.87147-0.92824 0.48736 0.15478 0.07570-0.46814
   0  11  -7-6.46615 1.88118   1 0.86120-0.92737 0.49596 0.14613 0.01622-0.47413
   0  11  -8-6.67718 1.88087   1 0.84881-0.92438 0.50240 0.13965-0.03924-0.48413
   0  12  -7 45.9221 9.22551   1 0.84986-0.91607 0.51762 0.18287 0.02698-0.48485
   0  12  -6 78.6414  9.1661   1 0.85976-0.91656 0.50882 0.19172 0.08664-0.47904
   0  12  -5 94.1429 9.39109   1 0.86688-0.91429 0.49730 0.20328 0.15121-0.47815
   0  12  -4 340.797 12.6308   1 0.87030-0.90831 0.48218 0.21842 0.22217-0.48362
   0  12  -3 145.467 9.59069   1 0.86836-0.89696 0.46227 0.23839 0.30142-0.49741
   0  12  -2 129.183 9.58241   1 0.85815-0.87735 0.43569 0.26501 0.39148-0.52199
   0  12  -1 166.273 10.0382   1 0.83430-0.84411 0.39968 0.30105 0.49535-0.56039
   0  12   0 37.5142 8.09601   1 0.78705-0.78747 0.35039 0.35038 0.61538-0.61495
   0  12   1 146.647 10.1786   1 0.69950-0.69051 0.28343 0.41737 0.74967-0.68377
   0  12   2 112.399 9.75196   1 0.54829-0.52990 0.19771 0.50315 0.88294-0.75155
   0  12   3 140.091 9.84868   1 0.32127-0.29348 0.10400 0.59690 0.97768-0.78083
   0  12   4 327.559 12.2334   1 0.05276-0.01557 0.02747 0.67348 0.99548-0.73316
   0  12   5 69.9636 9.93223   1-0.18798 0.23457-0.01435 0.71533 0.94490-0.61710
   0  12   6 68.1328 10.1797   1-0.36279 0.41878-0.02681 0.72782 0.86973-0.47646
   0  12   7 62.8721 9.63637   1-0.47663 0.54202-0.02347 0.72453 0.80124-0.34249
   0  13   6 0.96341 1.97755   1-0.28337 0.33932 0.01144 0.74797 0.90834-0.51503
   0  13   5-1.75045 2.15838   1-0.09868 0.14523 0.03204 0.72735 0.97016-0.64233
   0  13   4-1.11299 2.15338   1 0.13538-0.09823 0.08108 0.67825 0.99673-0.73437
   0  13   3 0.35797  2.0382   1 0.37579-0.34804 0.15730 0.60200 0.95782-0.76093
   0  13   2 3.04588 2.05561   1 0.57007-0.55172 0.24285 0.51640 0.85866-0.72725
   0  13   1-0.75129 1.92857   1 0.69985-0.69089 0.31922 0.43997 0.73286-0.66691
   0  13   0 6.02466 2.19341   1 0.77741-0.77786 0.37959 0.37958 0.60787-0.60741
   0  13  -1-2.16909 1.95278   1 0.82098-0.83082 0.42504 0.33408 0.49490-0.55991
   0  13  -2-0.05603 1.92901   1 0.84388-0.86312 0.45902 0.30007 0.39558-0.52604
   0  13  -3  2.0381  1.9973   1 0.85420-0.88283 0.48458 0.27445 0.30819-0.50413
   0  13  -4  0.6246 1.89194   1 0.85656-0.89460 0.50407 0.25493 0.23042-0.49183
   0  13  -5  5.5962 1.89324   1 0.85362-0.90105 0.51904 0.23993 0.16020-0.48709
   0  13  -6-2.55676 1.89272   1 0.84691-0.90375 0.53059 0.22833 0.09588-0.48824
   0  14  -4  7.5451 2.51859   1 0.84186-0.87994 0.52642 0.29100 0.23677-0.49816
   0  14  -3 137.312 11.0411   1 0.83922-0.86790 0.50745 0.30999 0.31299-0.50890
   0  14  -2 75.3516 10.0615   1 0.82898-0.84824 0.48288 0.33460 0.39778-0.52821
   0  14  -1 66.0981 10.2714   1 0.80710-0.81697 0.45083 0.36669 0.49292-0.55789
   0  14   0 69.9503 9.93737   1 0.76688-0.76735 0.40876 0.40879 0.59967-0.59916
   0  14   1 64.0797 10.5045   1 0.69762-0.68870 0.35406 0.46355 0.71659-0.65061
   0  14   2 69.1333 10.3861   1 0.58499-0.56666 0.28555 0.53208 0.83530-0.70385
   0  14   3 103.679 11.6495   1 0.41768-0.38995 0.20776 0.60992 0.93541-0.73849
   0  14   4 18.1456 2.61959   1 0.20446-0.16734 0.13405 0.68366 0.98904-0.72663
   1  14   3 9.05158 2.25508   1 0.36868-0.26986 0.17621 0.64144 0.95626-0.74913
   1  14   2 3.48984 2.42871   1 0.51888-0.42946 0.23678 0.58084 0.88746-0.74581
   1  14   1 -2.3329 2.21212   1 0.63653-0.55651 0.29620 0.52138 0.79616-0.71997
   1  14   0-5.07611  1.9583   1 0.72104-0.65041 0.34912 0.46841 0.69582-0.68511
   1  14  -1 1.29831  1.8891   1 0.77819-0.71696 0.39362 0.42385 0.59593-0.65068
   1  14  -2-8.80458  2.1346   1 0.81497-0.76315 0.43000 0.38743 0.50124-0.62146
   1  14  -3 3.26245  1.9573   1 0.83723-0.79479 0.45934 0.35805 0.41342-0.59911
   1  14  -4 4.40412 2.00207   1 0.84921-0.81618 0.48297 0.33439 0.33242-0.58360
   1  13  -6 133.096 11.0724   1 0.86729-0.85303 0.49355 0.26532 0.18513-0.56729
   1  13  -5 68.5968  9.1726   1 0.86818-0.84453 0.47782 0.28111 0.25574-0.57242
   1  13  -4  212.88 11.6009   1 0.86343-0.83036 0.45809 0.30086 0.33227-0.58347
   1  13  -3 57.8319   9.178   1 0.85086-0.80839 0.43337 0.32563 0.41569-0.60143
   1  13  -2 623.597  15.873   1 0.82714-0.77529 0.40229 0.35677 0.50689-0.62716
   1  13  -1 95.2679 9.66152   1 0.78730-0.72604 0.36329 0.39579 0.60597-0.66076
   1  13   0 18.2955 2.63386   1 0.72426-0.65361 0.31506 0.44408 0.71097-0.70030
   1  13   1-2.50838 1.81188   1 0.62961-0.54955 0.25728 0.50189 0.81592-0.73977
   1  13   2 433.043 14.3553   1 0.49691-0.40746 0.19272 0.56649 0.90877-0.76715
   1  13   3 75.6285 10.4061   1 0.32883-0.22997 0.12845 0.63080 0.97319-0.76609
   1  13   4 22.7808 2.78738   1 0.14276-0.03450 0.07433 0.68497 0.99728-0.72471
   1  13   5-2.37806 2.12322   1-0.03513 0.15279 0.03733 0.72200 0.98332-0.64528
   1  12   7 4.22817 1.96891   1-0.35707 0.49356-0.02382 0.72483 0.87282-0.40387
   1  12   6 1.16596 2.17198   1-0.24941 0.37650-0.02169 0.72265 0.92230-0.51883
   1  12   5 1.87145 2.09407   1-0.10315 0.22085-0.00705 0.70799 0.96952-0.63152
   1  12   4-4.27614 1.74396   1 0.07962 0.02867 0.02595 0.67493 0.99761-0.72508
   1  12   3 2.13888 2.04674   1 0.28050-0.18160 0.07934 0.62149 0.98697-0.77991
   1  12   2-0.28544 1.46292   1 0.46848-0.37899 0.14695 0.55385 0.92945-0.78786
   1  12   1-0.05328 1.69777   1 0.61888-0.53879 0.21711 0.48366 0.83596-0.75985
   1  12   0-6.14016 1.64664   1 0.72550-0.65481 0.28033 0.42040 0.72619-0.71554
   1  12  -1 9.05452 1.91024   1 0.79532-0.73403 0.33281 0.36786 0.61552-0.67034
   1  12  -2-2.56484 1.85114   1 0.83856-0.78667 0.37471 0.32594 0.51158-0.63189
   1  12  -3 5.66492 1.53336   1 0.86377-0.82127 0.40765 0.29295 0.41673-0.60250
   1  12  -4-4.25124 1.77129   1 0.87686-0.84377 0.43354 0.26703 0.33072-0.58197
   1  12  -5 1.06881 1.65336   1 0.88168-0.85799 0.45394 0.24659 0.25248-0.56920
   1  12  -6-3.72947 1.98115   1 0.88067-0.86637 0.47006 0.23043 0.18075-0.56295
   1  12  -7-6.68077 2.00614   1 0.87534-0.87046 0.48285 0.21761 0.11434-0.56202
   1  11  -8 106.547  10.141   1 0.87865-0.88312 0.46990 0.17211 0.04560-0.55877
   1  11  -7 221.308 11.1833   1 0.88754-0.88261 0.45978 0.18227 0.10793-0.55564
   1  11  -6 326.591 12.2932   1 0.89311-0.87880 0.44686 0.19524 0.17493-0.55717
   1  11  -5 113.545 9.00971   1 0.89435-0.87062 0.43036 0.21178 0.24776-0.56452
   1  11  -4 655.895 14.5707   1 0.88955-0.85643 0.40930 0.23287 0.32774-0.57903
   1  11  -3 337.867 10.9043   1 0.87601-0.83347 0.38223 0.25998 0.41645-0.60226
   1  11  -2 320.882 10.8956   1 0.84927-0.79734 0.34729 0.29495 0.51527-0.63561
   1  11  -1 47.7118 7.55242   1 0.80226-0.74093 0.30220 0.34010 0.62462-0.67948
   1  11   0 590.244 13.5355   1 0.72454-0.65381 0.24488 0.39745 0.74162-0.73101
   1  11   1 466.082 12.6434   1 0.60358-0.52346 0.17542 0.46697 0.85640-0.78033
   1  11   2  181.45 9.48184   1 0.43228-0.34275 0.09927 0.54314 0.94908-0.80752
   1  11   3 137.822 8.96338   1 0.22253-0.12361 0.02908 0.61338 0.99636-0.78935
   1  11   4 69.1995 8.66154   1 0.00841 0.09991-0.02200 0.66448 0.99056-0.71806
   1  11   5  247.00 11.4037   1-0.17551 0.29323-0.04971 0.69223 0.94780-0.60983
   1  11   6 168.645 10.6491   1-0.31499 0.44213-0.05902 0.70161 0.89217-0.48873
   1  11   7 9.00093 2.31774   1-0.41346 0.54998-0.05731 0.69994 0.83989-0.37098
   1  11   8 237.286 12.6782   1-0.48029 0.62621-0.04992 0.69259 0.79761-0.26322
   1  10   9 6.96548 2.13297   1-0.56264 0.71800-0.06837 0.65268 0.73449-0.13466
   1  10   8-1.32094 1.82417   1-0.52574 0.67170-0.07932 0.66359 0.76260-0.22825
   1  10   7 3.66678 2.00187   1-0.46803 0.60458-0.08871 0.67291 0.80286-0.33399
   1  10   6 1.15903 1.54794   1-0.38028 0.50744-0.09391 0.67810 0.85588-0.45247
   1  10   5 1.59095 1.50615   1-0.25076 0.36852-0.09000 0.67414 0.91780-0.57986
   1  10   4-0.69854 1.63449   1-0.07033 0.17869-0.06880 0.65290 0.97469-0.70224
   1  10   3-4.84469 1.33798   1 0.15388-0.05492-0.02211 0.60617 0.99969-0.79270
   1  10   2 -4.1312 1.40851   1 0.38665-0.29709 0.04945 0.53457 0.96689-0.82538
   1  10   1 2.95077 1.72913   1 0.58267-0.50251 0.13183 0.45215 0.87732-0.80128
   1  10   0-1.72094 1.54644   1 0.72100-0.65024 0.20849 0.37544 0.75750-0.74693
   1  10  -1-14.5615 2.04937   1 0.80810-0.74674 0.27138 0.31252 0.63335-0.68825
   1  10  -2-6.59393 1.85775   1 0.85932-0.80736 0.32009 0.26377 0.51794-0.63831
   1  10  -3 3.09015 1.54957   1 0.88764-0.84508 0.35718 0.22663 0.41476-0.60061
   1  10  -4 2.13714 1.46649   1 0.90154-0.86838 0.38545 0.19833 0.32322-0.57454
   1  10  -5 2.33377 1.67726   1 0.90620-0.88244 0.40714 0.17660 0.24149-0.55828
   1  10  -6-4.88951 1.57517   1 0.90466-0.89030 0.42392 0.15977 0.16765-0.54991
   1  10  -7-1.05267 1.86318   1 0.89874-0.89378 0.43695 0.14669 0.10011-0.54784
   1  10  -8-2.85114 2.05475   1 0.88955-0.89398 0.44708 0.13654 0.03756-0.55078
   1  10  -9-2.83184 2.05422   1 0.87777-0.89160 0.45486 0.12871-0.02095-0.55772
   1   9 -10 133.149  10.509   1 0.87315-0.89635 0.43785 0.08729-0.08530-0.55889
   1   9  -9 471.487 14.3634   1 0.88733-0.90113 0.43212 0.09306-0.03024-0.54848
   1   9  -8 200.236  10.128   1 0.89940-0.90380 0.42445 0.10076 0.02818-0.54142
   1   9  -7  147.98 8.81528   1 0.90895-0.90395 0.41441 0.11085 0.09081-0.53858
   1   9  -6 243.324 9.84791   1 0.91528-0.90089 0.40134 0.12396 0.15877-0.54107
   1   9  -5 980.602 15.7084   1 0.91725-0.89345 0.38432 0.14102 0.23354-0.55037
   6   2  -1 2107.78 22.8917   1 0.44809-0.03331-0.22580 0.34433 0.92028-0.93309
   1   7  -3 4102.32 35.2967   1 0.91937-0.87442 0.28110 0.12746 0.40400-0.58885
   1   3  -5 1437.05 14.7019   1 0.96321-0.94691 0.26757-0.09408 0.12070-0.44009
   1   9  -4 721.901 13.7402   1 0.91296-0.87994 0.36210 0.16294 0.31645-0.56805
   1   9  -3 236.256 9.33176   1 0.89884-0.85623 0.33249 0.19260 0.41126-0.59737
   1   9  -2 511.466 11.4653   1 0.86889-0.81671 0.29294 0.23219 0.51947-0.64010
   1   9  -1 1558.63 17.4944   1 0.81274-0.75099 0.23996 0.28523 0.64205-0.69719
   1   9   0 247.222 8.91674   1 0.71419-0.64285 0.17042 0.35482 0.77440-0.76406
   1   9   1 694.451  12.764   1 0.55444-0.47354 0.08553 0.43978 0.89886-0.82305
   1   9   2 289.763 9.63209   1 0.32977-0.23929-0.00289 0.52824 0.98162-0.84031
   1   9   3 1170.67 16.5745   1 0.07512 0.02494-0.07352 0.59894 0.99490-0.78811
   1   9   4 210.767 9.80387   1-0.15307 0.26271-0.11355 0.63901 0.94944-0.67716
   1   9   5 379.471 11.4677   1-0.32417 0.44339-0.12749 0.65302 0.88100-0.54324
   1   9   6 2.92879 1.65982   1-0.44064 0.56941-0.12639 0.65195 0.81615-0.41291
   1   9   7 1053.53 18.5357   1-0.51664 0.65500-0.11831 0.64393 0.76491-0.29618
   1   9   8 106.416 9.84155   1-0.56520 0.71312-0.10758 0.63324 0.72818-0.19398
   1   9   9 130.077 11.3252   1-0.59523 0.75273-0.09607 0.62178 0.70397-0.10428
   1   9  10 49.6756 9.21651   1-0.61250 0.77959-0.08458 0.61036 0.68976-0.02459
   1   8  10-5.64103 2.03529   1-0.64084 0.80789-0.11069 0.57810 0.65965 0.00550
   1   8   9 2.41222 2.13359   1-0.62840 0.78587-0.12211 0.58947 0.66993-0.07027
   1   8   8 8.18272  2.0336   1-0.60494 0.75284-0.13392 0.60122 0.68979-0.15562
   1   8   7-3.10487 1.47621   1-0.56540 0.70372-0.14570 0.61293 0.72210-0.25342
   1   8   6-1.68251 1.43143   1-0.50142 0.63017-0.15610 0.62329 0.77004-0.36683
   1   8   5 3.14748 1.70651   1-0.39974 0.51891-0.16186 0.62899 0.83534-0.49762
   1   8   4 2.08545 1.44234   1-0.24231 0.35190-0.15551 0.62259 0.91282-0.64058
   1   8   3 5.40256 1.52194   1-0.01598 0.11601-0.12420 0.59125 0.97947-0.77272
   1   8   2 6.01896  1.5687   1 0.25918-0.16873-0.05707 0.52407 0.99133-0.85007
   1   8   1 0.74833 1.33353   1 0.51750-0.43663 0.03690 0.43002 0.92034-0.84455
   1   8   0-0.69569 1.37834   1 0.70389-0.63259 0.13138 0.33548 0.79189-0.78158
   1   8  -1-2.33611 1.28986   1 0.81625-0.75453 0.20868 0.25815 0.65025-0.70544
   1   8  -2 1.58828 1.31161   1 0.87787-0.82572 0.26638 0.20041 0.51973-0.64039
   1   8  -3-5.37036 1.54534   1 0.90943-0.86686 0.30843 0.15829 0.40622-0.59237
   1   8  -4 3.45203 1.72467   1 0.92363-0.89063 0.33927 0.12741 0.30829-0.55992
   1   8  -5-6.19471 1.47631   1 0.92750-0.90408 0.36218 0.10444 0.22284-0.53996
   1   8  -6 2.28242 1.55303   1 0.92490-0.91104 0.37941 0.08717 0.14706-0.52966
   1   8  -7-0.14006  1.4144   1 0.91795-0.91367 0.39248 0.07403 0.07866-0.52673
   1   8  -8-5.08888 1.64615   1 0.90786-0.91315 0.40242 0.06405 0.01595-0.52951
   1   8  -9 2.93493 1.80783   1 0.89534-0.91022 0.40991 0.05651-0.04233-0.53672
   1   8 -10-0.38058 1.96941   1 0.88081-0.90525 0.41543 0.05092-0.09709-0.54743
   1   8 -11 0.24559 1.98535   1 0.86449-0.89851 0.41935 0.04695-0.14908-0.56093
   1   7 -11 564.389 15.7899   1 0.87133-0.90540 0.39647 0.01147-0.16006-0.55000
   1   7 -10 9.82304 2.13559   1 0.88783-0.91232 0.39282 0.01518-0.10862-0.53595
   1   7  -9 504.641 13.6843   1 0.90263-0.91755 0.38755 0.02048-0.05435-0.52473
   1   7  -8 321.371 11.1055   1 0.91551-0.92085 0.38033 0.02776 0.00352-0.51712
   1   7  -7 1053.25 16.3775   1 0.92608-0.92184 0.37063 0.03752 0.06600-0.51412
   1   7  -6 47.5463 6.36301   1 0.93362-0.91981 0.35771 0.05050 0.13450-0.51715
   1   7  -5 262.703 8.69699   1 0.93692-0.91352 0.34040 0.06784 0.21098-0.52812
   1   7  -4 603.212 10.8977   1 0.93367-0.90070 0.31706 0.09124 0.29804-0.54970
   1   7  -3 4054.52 34.8514   1 0.91960-0.87706 0.28500 0.12334 0.39925-0.58542
   1   7  -2 765.641 11.3834   1 0.88645-0.83433 0.24017 0.16823 0.51865-0.63934
   1   7  -1 4201.92  33.822   1 0.81845-0.75676 0.17699 0.23147 0.65844-0.71365
   1   7   0 510.799 9.27105   1 0.68877-0.61750 0.09039 0.31813 0.81077-0.80050
   1   7   1 317.082 8.05408   1 0.46868-0.38784-0.01510 0.42366 0.94137-0.86561
   1   7   2 257.713 7.82279   1 0.17243-0.08201-0.11308 0.52169 0.99306-0.85183
   1   7   3 2124.09 20.3087   1-0.11740 0.21740-0.17290 0.58157 0.95080-0.74408
   1   7   4 18.3843 1.95942   1-0.33332 0.44288-0.19373 0.60243 0.86511-0.59291
   1   7   5 2916.64 29.0555   1-0.47262 0.59176-0.19279 0.60157 0.78296-0.44527
   1   7   6 40.3919 7.31621   1-0.55830 0.68703-0.18327 0.59210 0.72041-0.31722
   1   7   7 478.686 12.6695   1-0.61037 0.74867-0.17122 0.58011 0.67756-0.20889
   1   7   8 77.3772 8.19159   1-0.64140 0.78926-0.15896 0.56788 0.65051-0.11638
   1   7   9 539.262 14.5447   1-0.65876 0.81619-0.14716 0.55613 0.63543-0.03581
   1   7  10 83.2372  9.5612   1-0.66676 0.83377-0.13599 0.54501 0.62928 0.03583
   1   7  11 246.889  13.326   1-0.66803 0.84462-0.12537 0.53446 0.62984 0.10075
   1   6  11-1.77583 1.92232   1-0.68852 0.86508-0.15040 0.50112 0.60306 0.12750
   1   6  10 4.60368 2.26411   1-0.69021 0.85720-0.16054 0.51121 0.59897 0.06611
   1   6   9 0.82282 1.58452   1-0.68622 0.84363-0.17129 0.52190 0.60088-0.00128
   1   6   8 1.27832 1.48784   1-0.67442 0.82225-0.18281 0.53336 0.61090-0.07680
   1   6   7 4.34142 1.38509   1-0.65125 0.78951-0.19518 0.54569 0.63201-0.16338
   1   6   6 0.99552 1.39723   1-0.61050 0.73918-0.20814 0.55859 0.66837-0.26523
   1   6   5-3.38937 1.37064   1-0.54101 0.66011-0.22036 0.57076 0.72532-0.38767
   1   6   4 2.02697 1.38886   1-0.42299 0.53252-0.22753 0.57788 0.80707-0.53490
   1   6   3-1.79818 1.07934   1-0.22644 0.32639-0.21798 0.56828 0.90680-0.70011
   1   6   2-1.90196 0.90505   1 0.06769 0.02270-0.16978 0.52002 0.98258-0.84138
   1   6   1 2.09727 0.94436   1 0.40405-0.32324-0.07113 0.42132 0.96050-0.88478
   1   6   0-1.38473 0.95373   1 0.66724-0.59601 0.04673 0.30342 0.83147-0.82124
   1   6  -1-2.26217 1.06956   1 0.81920-0.75754 0.14482 0.20527 0.66676-0.72201
   1   6  -2-1.70024 0.94812   1 0.89471-0.84263 0.21447 0.13555 0.51604-0.63676
   1   6  -3 -1.8029 1.04439   1 0.92939-0.88688 0.26231 0.08767 0.39006-0.57627
   1   6  -4 3.72819 1.24599   1 0.94307-0.91014 0.29557 0.05437 0.28545-0.53715
   1   6  -5-1.92514 1.32332   1 0.94548-0.92213 0.31924 0.03065 0.19688-0.51407
   1   6  -6 2.39877  1.3762   1 0.94138-0.92760 0.33644 0.01339 0.11998-0.50265
   1   6  -7 3.00078 1.48607   1 0.93315-0.92894 0.34911 0.00065 0.05162-0.49976
   1   6  -8 1.21975 1.32225   1 0.92205-0.92742 0.35851-0.00879-0.01047-0.50317
   1   6  -9-3.35671 1.69328   1 0.90878-0.92373 0.36539-0.01571-0.06774-0.51137
   1   6 -10 0.97049 1.82512   1 0.89370-0.91822 0.37031-0.02069-0.12137-0.52323
   1   6 -11 1.53101 2.11161   1 0.87702-0.91111 0.37364-0.02407-0.17210-0.53798
   1   6 -12 -5.1156 2.22389   1 0.85883-0.90250 0.37564-0.02613-0.22057-0.55499
   1   5 -12 123.182 10.4246   1 0.86321-0.90691 0.35254-0.06140-0.23294-0.54266
   1   5 -11 339.703 13.2271   1 0.88151-0.91564 0.35089-0.05969-0.18528-0.52484
   1   5 -10 309.384 11.5978   1 0.89838-0.92293 0.34794-0.05668-0.13537-0.50928
   1   5  -9 461.342 12.2972   1 0.91375-0.92872 0.34342-0.05211-0.08258-0.49658
   1   5  -8 63.3638 6.99157   1 0.92743-0.93283 0.33696-0.04560-0.02607-0.48760
   1   5  -7 1130.85 15.4152   1 0.93909-0.93492 0.32800-0.03660 0.03533-0.48350
   1   5  -6 806.276 12.2723   1 0.94808-0.93433 0.31571-0.02424 0.10330-0.48601
   1   5  -5 1919.07  18.495   1 0.95316-0.92983 0.29873-0.00723 0.18037-0.49758
   1   5  -4 170.581 6.03067   1 0.95182-0.91892 0.27490 0.01666 0.27020-0.52193
   1   5  -3 2000.11 18.7248   1 0.93885-0.89638 0.24053 0.05107 0.37823-0.56448
   1   5  -2 2716.30 23.5203   1 0.90278-0.85074 0.18945 0.10222 0.51161-0.63238
   1   5  -1 1304.29   12.53   1 0.81821-0.75659 0.11195 0.17975 0.67553-0.73081
   1   5   0 659.375 7.84355   1 0.63673-0.56553-0.00054 0.29232 0.85451-0.84431
   1   5   1 7726.88 38.2071   1 0.31822-0.23745-0.13167 0.42348 0.97472-0.89903
   1   5   2 585.635 8.74549   1-0.05529 0.14563-0.22523 0.51709 0.95456-0.81339
   1   5   3 1841.37 18.3921   1-0.33873 0.43865-0.25781 0.54973 0.84663-0.63998
   1   5   4 405.469 8.39045   1-0.50809 0.61759-0.25668 0.54865 0.74043-0.46830
   1   5   5 1914.45 19.0231   1-0.60349 0.72256-0.24477 0.53679 0.66408-0.32647
   1   5   6 818.697 12.7331   1-0.65745 0.78610-0.23094 0.52302 0.61513-0.21203
   1   5   7 1636.63 18.8034   1-0.68784 0.82606-0.21774 0.50987 0.58624-0.11764
   1   5   8 69.5036  7.6506   1-0.70397 0.85176-0.20569 0.49786 0.57142-0.03737
   1   5   9 321.875  11.436   1-0.71083 0.86821-0.19466 0.48690 0.56659 0.03298
   1   5  10 249.854 10.9457   1-0.71126 0.87821-0.18448 0.47678 0.56891 0.09614
   1   5  11 384.836   13.78   1-0.70691 0.88344-0.17489 0.46724 0.57653 0.15401
   1   5  12 57.7381 9.14162   1-0.69880 0.88490-0.16572 0.45810 0.58811 0.20790
   1   4  12-5.22642 1.95784   1-0.71333 0.89940-0.19030 0.42433 0.56485 0.23114
   1   4  11-4.57695 1.77982   1-0.72325 0.89973-0.19893 0.43290 0.55037 0.18012
   1   4  10-5.66149  1.7141   1-0.72993 0.89684-0.20789 0.44180 0.53933 0.12568
   1   4   9-1.03027 1.56713   1-0.73262 0.88996-0.21740 0.45127 0.53284 0.06670
   1   4   8-5.58908 1.58167   1-0.73007 0.87784-0.22773 0.46154 0.53252 0.00152
   1   4   7-1.14708 1.38575   1-0.72011 0.85831-0.23915 0.47292 0.54089-0.07232
   1   4   6 0.27593 1.39808   1-0.69891 0.82752-0.25203 0.48574 0.56173-0.15867
   1   4   5 0.34513 0.94936   1-0.65910 0.77813-0.26640 0.50005 0.60105-0.26348
   1   4   4  1.4055 0.96124   1-0.58587 0.69534-0.28125 0.51486 0.66773-0.39562
   1   4   3 0.29282 0.75993   1-0.44865 0.54855-0.29112 0.52469 0.77151-0.56488
   1   4   2 2.80312  0.6634   1-0.19338 0.28370-0.27639 0.50989 0.90365-0.76251
   1   4   1-0.15049 0.68433   1 0.20468-0.12394-0.19641 0.42988 0.97826-0.90260
   1   4   0-1.18863 0.71634   1 0.59302-0.52185-0.05282 0.28622 0.88025-0.87008
   1   4  -1 0.25359 0.61981   1 0.81509-0.75350 0.07815 0.15520 0.68510-0.74042
   1   4  -2  2.5912 0.82142   1 0.91083-0.85882 0.16525 0.06806 0.50498-0.62579
   1   4  -3-1.16699 0.80331   1 0.94804-0.90560 0.21989 0.01335 0.36326-0.54954
   1   4  -4 3.31691 0.85429   1 0.95986-0.92700 0.25522-0.02202 0.25183-0.50360
   1   4  -5 3.04497 1.09861   1 0.95985-0.93655 0.27899-0.04586 0.16108-0.47832
   1   4  -6 -2.0093 0.91755   1 0.95365-0.93995 0.29556-0.06247 0.08423-0.46696
   1   4  -7-5.86595 1.51366   1 0.94384-0.93970 0.30732-0.07428 0.01700-0.46522
   1   4  -8-1.94459 1.58777   1 0.93158-0.93702 0.31572-0.08274-0.04345-0.47026
   1   4  -9 5.57898 1.59244   1 0.91748-0.93250 0.32166-0.08872-0.09892-0.48028
   1   4 -10  2.0443 1.66276   1 0.90185-0.92643 0.32569-0.09281-0.15066-0.49400
   1   4 -11-8.08677 2.06555   1 0.88479-0.91895 0.32821-0.09538-0.19960-0.51056
   1   4 -12-4.65359 1.90498   1 0.86640-0.91012 0.32947-0.09669-0.24630-0.52933
   1   3 -12 220.274  11.487   1 0.86833-0.91210 0.30642-0.13201-0.26070-0.51497
   1   3 -11 316.803 12.0059   1 0.88681-0.92101 0.30560-0.13115-0.21509-0.49511
   1   3 -10 685.186 14.5651   1 0.90403-0.92864 0.30358-0.12907-0.16729-0.47740
   1   3  -9  837.50 14.9577   1 0.91993-0.93498 0.30010-0.12554-0.11679-0.46243
   1   3  -8 915.719 14.3538   1 0.93443-0.93989 0.29479-0.12017-0.06261-0.45112
   1   3  -7 274.942  8.0397   1 0.94728-0.94318 0.28708-0.11241-0.00352-0.44474
   1   3  -6 858.635 11.7874   1 0.95798-0.94430 0.27603-0.10132 0.06256-0.44531
   1   3  -5 1438.95 14.6082   1 0.96542-0.94216 0.26015-0.08538 0.13863-0.45592
   1   3  -4 5982.81 34.0089   1 0.96710-0.93427 0.23671-0.06189 0.22978-0.48159
   1   3  -3 1591.17 14.1947   1 0.95698-0.91458 0.20069-0.02581 0.34436-0.53069
   1   3  -2 1754.97 15.6414   1 0.91907-0.86709 0.14216 0.03277 0.49558-0.61642
   1   3  -1 321.384 4.95866   1 0.80914-0.74759 0.04289 0.13207 0.69613-0.75148
   1   3   0 4500.66 22.7893   1 0.52884-0.45770-0.11221 0.28725 0.90844-0.89831
   1   3   1 8017.97  31.526   1 0.05716 0.02355-0.26342 0.43851 0.96104-0.88542
   1   3   2 3180.68  21.728   1-0.33901 0.42929-0.31976 0.49489 0.82664-0.68555
   1   3   3 7988.01 36.9823   1-0.55055 0.65039-0.31756 0.49273 0.68466-0.47808
   1   3   4 6593.40 37.0169   1-0.65443 0.76385-0.30182 0.47705 0.59176-0.31970
   1   3   5 207.081 6.36044   1-0.70737 0.82637-0.28577 0.46105 0.53787-0.20032
   1   3   6 1559.72 15.5646   1-0.73484 0.86342-0.27175 0.44708 0.50911-0.10608
   1   3   7 677.904 11.8777   1-0.74817 0.88632-0.25968 0.43507 0.49648-0.02796
   1   3   8  671.82 12.9262   1-0.75284 0.90056-0.24912 0.42456 0.49449 0.03951
   1   3   9 585.921 13.1158   1-0.75168 0.90898-0.23962 0.41511 0.49984 0.09964
   1   3  10 84.8485 8.21459   1-0.74628 0.91316-0.23084 0.40639 0.51040 0.15458
   1   3  11 292.792 12.4389   1-0.73756 0.91402-0.22255 0.39815 0.52476 0.20570
   1   3  12 346.755 13.8331   1-0.72608 0.91212-0.21453 0.39017 0.54199 0.25396
   1   2  12-6.81667 1.91296   1-0.73709 0.92308-0.23841 0.35569 0.51965 0.27626
   1   2  11  0.2967 1.73329   1-0.74993 0.92634-0.24583 0.36305 0.49977 0.23064
   1   2  10 2.64314 1.69512   1-0.76040 0.92723-0.25344 0.37061 0.48224 0.18269
   1   2   9 2.43682 1.33374   1-0.76810 0.92537-0.26141 0.37853 0.46783 0.13162
   1   2   8-0.64756 1.47612   1-0.77239 0.92009-0.26999 0.38706 0.45766 0.07630
   1   2   7 0.90886 1.25337   1-0.77216 0.91028-0.27951 0.39653 0.45347 0.01502
   1   2   6 6.32205 1.12827   1-0.76541 0.89396-0.29044 0.40741 0.45802-0.05501
   1   2   5  2.0657 0.96055   1-0.74830 0.86728-0.30340 0.42032 0.47594-0.13841
   1   2   4 0.18137 0.66946   1-0.71275 0.82215-0.31912 0.43598 0.51540-0.24335
   1   2   3-1.68384  0.6378   1-0.63981 0.73963-0.33752 0.45433 0.59103-0.38448
   1   2   2 0.99796 0.60518   1-0.48070 0.57094-0.35253 0.46929 0.72520-0.58414
   1   2   1-2.51995 0.43987   1-0.12529 0.20595-0.32738 0.44408 0.90861-0.83302
   1   2   0 4.65225 0.45682   1 0.43132-0.36021-0.18158 0.29825 0.93643-0.92633
   1   2  -1 5.10348 0.53258   1 0.79913-0.73761 0.00549 0.11111 0.70963-0.76501
   1   2  -2 0.89026 0.57922   1 0.92782-0.87587 0.12069-0.00414 0.48240-0.60326
   1   2  -3  4.1712 0.60315   1 0.96564-0.92326 0.18328-0.06679 0.32055-0.50689
   1   2  -4-0.62826  0.6229   1 0.97335-0.94055 0.21960-0.10315 0.20334-0.45518
   1   2  -5-3.85185  0.7723   1 0.96969-0.94646 0.24228-0.12589 0.11261-0.42991
   1   2  -6 3.18195 0.98155   1 0.96089-0.94724 0.25721-0.14087 0.03796-0.42075
   1   2  -7-0.61507 1.30139   1 0.94929-0.94523 0.26732-0.15103-0.02640-0.42190
   1   2  -8  0.6524 1.41469   1 0.93587-0.94137 0.27419-0.15796-0.08377-0.42999
   1   2  -9  3.4894 1.45647   1 0.92101-0.93608 0.27876-0.16258-0.13630-0.44294
   1   2 -10 3.42679 1.72452   1 0.90487-0.92954 0.28160-0.16546-0.18535-0.45940
   1   2 -11-5.64317 1.49434   1 0.88755-0.92178 0.28306-0.16697-0.23172-0.47849
   1   2 -12 2.39733 1.96803   1 0.86900-0.91281 0.28338-0.16735-0.27611-0.49958
   1   2 -13-2.16466 1.77331   1 0.84922-0.90259 0.28272-0.16674-0.31892-0.52225
   1   1 -13 49.2458  9.2834   1 0.84862-0.90203 0.25920-0.20159-0.33409-0.50712
   1   1 -12 663.227 16.7093   1 0.86837-0.91221 0.26033-0.20267-0.29255-0.48320
   1   1 -11 39.5886 7.22601   1 0.88692-0.92119 0.26057-0.20285-0.24959-0.46067
   1   1 -10 467.781 12.4895   1 0.90434-0.92902 0.25974-0.20198-0.20476-0.44000
   1   1  -9 78.7036 7.33584   1 0.92062-0.93573 0.25765-0.19983-0.15754-0.42174
   1   1  -8 3267.39 30.1523   1 0.93577-0.94131 0.25394-0.19607-0.10703-0.40679
   1   1  -7 1934.78  19.215   1 0.94971-0.94568 0.24808-0.19016-0.05187-0.39646
   1   1  -6 4144.48 32.5719   1 0.96216-0.94854 0.23915-0.18118 0.01007-0.39291
   1   1  -5 210.331 5.85392   1 0.97237-0.94918 0.22557-0.16754 0.08234-0.39971
   1   1  -4 2349.65  19.856   1 0.97831-0.94555 0.20418-0.14610 0.17154-0.42340
   1   1  -3 110.548 3.69974   1 0.97387-0.93153 0.16827-0.11014 0.29024-0.47662
   1   1  -2 5367.39 21.9646   1 0.93751-0.88559 0.10157-0.04339 0.46385-0.58476
   1   1  -1 907.044 7.87324   1 0.78257-0.72107-0.03555 0.09379 0.72745-0.78288
   1   1   3 775.142 7.76725   1-0.71402 0.81381-0.35232 0.41076 0.49576-0.28922
   1   1   4 6907.10 34.8092   1-0.76079 0.87015-0.33407 0.39256 0.44093-0.16893
   1   1   5 559.563 8.67247   1-0.78219 0.90114-0.31982 0.37837 0.41636-0.07886
   1   1   6 2710.03 23.6517   1-0.79094 0.91945-0.30841 0.36701 0.40898-0.00601
   1   1   7 404.522 9.27857   1-0.79232 0.93041-0.29885 0.35749 0.41217 0.05628
   1   1   8 983.152 14.6337   1-0.78889 0.93656-0.29048 0.34918 0.42223 0.11171
   1   1   9 165.787 8.76441   1-0.78199 0.93923-0.28287 0.34163 0.43695 0.16246
   1   1  10  576.68 13.6872   1-0.77233 0.93915-0.27572 0.33453 0.45504 0.20988
   1   1  11 90.6186 9.36734   1-0.76038 0.93677-0.26883 0.32768 0.47555 0.25484
   1   1  12 198.014 11.5202   1-0.74636 0.93233-0.26202 0.32093 0.49794 0.29794
   1   0  12  -2.921 2.26317   1-0.75398 0.93991-0.28539 0.28592 0.47688 0.31896
   1   0  11 7.48151 1.91816   1-0.76901 0.94536-0.29158 0.29207 0.45213 0.27821
   1   0  10 1.46442 1.41314   1-0.78223 0.94900-0.29778 0.29820 0.42879 0.23608
   6   2  -1 2219.36 22.8499   1 0.44809-0.03331-0.22580 0.34433 0.92028-0.93309
   1   7  -3 3998.12 34.7933   1 0.91937-0.87442 0.28110 0.12746 0.40400-0.58885
   1   3  -5 1426.97 14.6394   1 0.96321-0.94691 0.26757-0.09408 0.12070-0.44009
   1   0   9-0.18699 1.50284   1-0.79350 0.95070-0.30409 0.30447 0.40729 0.19209
   1   0   8 1.49713  1.3624   1-0.80254 0.95018-0.31070 0.31103 0.38831 0.14561
   1   0   7 4.21569 1.23965   1-0.80893 0.94697-0.31786 0.31813 0.37280 0.09562
   1   0   6 0.02259 0.89657   1-0.81180 0.94027-0.32593 0.32615 0.36240 0.04053
   1   0   5-4.75487 0.97636   1-0.80960 0.92851-0.33549 0.33566 0.35987-0.02241
   1   0   4 0.07529 0.59205   1-0.79914 0.90847-0.34751 0.34763 0.37013-0.09817
   1   0   3 2.17157 0.57338   1-0.77276 0.87250-0.36358 0.36365 0.40335-0.19688
   1   0   2 1.82533 0.47892   1-0.70875 0.79893-0.38589 0.38591 0.48215-0.34115
   1   0   1 11.2788 1.64872   1-0.52889 0.60949-0.41091 0.41087 0.65851-0.58298
   1   0  -1   27.59   1.601   1 0.75377-0.69232-0.08338 0.08324 0.75328-0.80872
   1   0  -2 3.16674 0.44743   1 0.94871-0.89682 0.08604-0.08623 0.43718-0.55812
   1   0  -3 7.05881 0.67452   1 0.98130-0.93900 0.15636-0.15660 0.25125-0.43767
   1   0  -4-0.68832 0.59227   1 0.98149-0.94876 0.19077-0.19106 0.13312-0.38500
   1   0  -5-0.00386 0.86454   1 0.97307-0.94991 0.21012-0.21047 0.04726-0.36465
   1   0  -6 0.40091 0.96015   1 0.96150-0.94792 0.22192-0.22232-0.02144-0.36143
   1   0  -7 1.24178 1.27243   1 0.94832-0.94431 0.22937-0.22982-0.08010-0.36825
   1   0  -8-0.50229 1.36512   1 0.93399-0.93956 0.23402-0.23453-0.13246-0.38138
   1   0  -9-0.79394 1.34037   1 0.91866-0.93379 0.23674-0.23729-0.18053-0.39878
   1   0 -10-4.98564 1.87456   1 0.90230-0.92702 0.23801-0.23861-0.22567-0.41913
   1   0 -11-0.28531 1.90191   1 0.88489-0.91919 0.23813-0.23879-0.26867-0.44162
   1   0 -12-8.54182 1.98065   1 0.86639-0.91026 0.23729-0.23800-0.31001-0.46576
   1   0 -13-1.79752 1.73907   1 0.84671-0.90015 0.23562-0.23638-0.35013-0.49112
   2   0 -13 5.95273 1.82252   1 0.89076-0.87317 0.20951-0.21035-0.27082-0.56038
   2   0 -12 237.276  11.688   1 0.91020-0.88303 0.20821-0.20901-0.22321-0.54251
   2   0 -11 3.28401 1.97656   1 0.92820-0.89147 0.20555-0.20629-0.17319-0.52707
   2   0 -10 2487.96 25.5191   1 0.94472-0.89841 0.20122-0.20191-0.11998-0.51479
   2   0  -9 17.4787 1.98998   1 0.95958-0.90368 0.19479-0.19543-0.06262-0.50666
   2   0  -8 1238.25 15.8017   1 0.97237-0.90691 0.18558-0.18617 0.00032-0.50412
   2   0  -7  0.9977 1.21765   1 0.98235-0.90731 0.17252-0.17306 0.07103-0.50936
   2   0  -6 4888.46 35.4939   1 0.98794-0.90332 0.15387-0.15436 0.15282-0.52567
   2   0  -5-0.73499 0.85429   1 0.98571-0.89153 0.12661-0.12704 0.25086-0.55821
   2   0  -4 2537.43 21.2944   1 0.96783-0.86406 0.08531-0.08569 0.37306-0.61492
   2   0  -3  3.8928 0.62411   1 0.91520-0.80186 0.02025-0.02058 0.52970-0.70609
   2   0  -219503.70 47.2778   1 0.78233-0.65941-0.08320 0.08292 0.72320-0.83410
   2   0  -1 20.8198 2.57292   1 0.49435-0.36186-0.22740 0.22718 0.90119-0.94661
   2   0   0 7937.55 26.6743   1 0.07295 0.06911-0.35524 0.35507 0.93251-0.91244
   2   0   1 7.76988 0.59213   1-0.28008 0.43173-0.40697 0.40685 0.81987-0.73430
   2   0   3 3.52068 0.64161   1-0.59652 0.76731-0.39678 0.39676 0.60432-0.38779
   2   0   4 4241.84 29.0549   1-0.65655 0.83692-0.38224 0.38227 0.54878-0.26676
   2   0   5 2.44917  0.9984   1-0.68987 0.87981-0.36880 0.36889 0.51696-0.16946
   2   0   6 1115.23 13.2333   1-0.70786 0.90737-0.35691 0.35705 0.50112-0.08815
   2   0   7 1.46514 1.26559   1-0.71629 0.92537-0.34634 0.34653 0.49620-0.01775
   2   0   8 2662.01 25.9047   1-0.71827 0.93692-0.33678 0.33702 0.49893 0.04500
   2   0   9-0.29188 1.34277   1-0.71556 0.94380-0.32795 0.32824 0.50721 0.10221
   2   0  10 236.052 10.4732   1-0.70923 0.94705-0.31960 0.31995 0.51960 0.15532
   2   0  11 3.43649  1.9195   1-0.69994 0.94734-0.31157 0.31197 0.53510 0.20530
   2   0  12 437.443 15.5711   1-0.68814 0.94508-0.30370 0.30414 0.55295 0.25292
   2   1  12-7.30285 2.26783   1-0.67858 0.93558-0.27986 0.33868 0.57431 0.23161
   2   1  11 0.12643  1.7127   1-0.68904 0.93646-0.28823 0.34699 0.55876 0.18168
   2   1  10 -0.8763  1.6662   1-0.69660 0.93444-0.29680 0.35552 0.54602 0.12892
   2   1   9 1.79103 1.56987   1-0.70071 0.92897-0.30575 0.36441 0.53693 0.07252
   2   1   8-2.89068 1.71264   1-0.70049 0.91919-0.31523 0.37385 0.53266 0.01133
   2   1   7  2.2143 1.46457   1-0.69458 0.90369-0.32549 0.38405 0.53478-0.05629
   2   1   6 2.27593 1.03584   1-0.68059 0.88015-0.33673 0.39524 0.54581-0.13279
   2   1   5-0.52703 1.01259   1-0.65452 0.84450-0.34912 0.40758 0.56926-0.22172
   2   1   4 2.85298 0.81747   1-0.60892 0.78931-0.36247 0.42088 0.61041-0.32838
   2   1   3-1.21583  0.6196   1-0.52967 0.70048-0.37523 0.43358 0.67635-0.45981
   2   1   2 2.15424 0.58239   1-0.39017 0.55141-0.38163 0.43992 0.77287-0.62180
   2   1   1 0.38003 0.51235   1-0.14947 0.30113-0.36463 0.42288 0.88781-0.80222
   2   1   0 5.68761 0.50967   1 0.20575-0.06366-0.29398 0.35218 0.95310-0.93300
   2   1  -1 8.52777 0.64458   1 0.56568-0.43316-0.16855 0.22670 0.88001-0.92540
   2   1  -2 7.30348 0.63574   1 0.79856-0.67562-0.04355 0.10164 0.70876-0.81962
   2   1  -3 4.84544 0.70488   1 0.91238-0.79901 0.04718 0.01086 0.53336-0.70970
   2   1  -4 0.54436 0.60466   1 0.96176-0.85796 0.10714-0.04915 0.38738-0.62922
   2   1  -5 1.13041 0.64262   1 0.98045-0.88623 0.14691-0.08897 0.26980-0.57711
   2   1  -6 0.55684 1.01746   1 0.98411-0.89947 0.17407-0.11618 0.17315-0.54596
   2   1  -7-2.55169 1.17606   1 0.97978-0.90472 0.19313-0.13529 0.09129-0.52957
   2   1  -8-0.48818 1.49149   1 0.97077-0.90527 0.20676-0.14898 0.01983-0.52360
   2   1  -9-0.66292 1.46101   1 0.95868-0.90276 0.21657-0.15884-0.04414-0.52512
   2   1 -10-1.01531 1.59547   1 0.94433-0.89799 0.22358-0.16591-0.10261-0.53213
   2   1 -11-0.64019 1.44474   1 0.92818-0.89140 0.22845-0.17082-0.15688-0.54333
   2   1 -12 7.33452 2.02859   1 0.91041-0.88322 0.23160-0.17403-0.20802-0.55768
   2   1 -13 2.27933 2.43648   1 0.89115-0.87353 0.23334-0.17582-0.25666-0.57454
   2   2 -13 143.579 11.5844   1 0.89037-0.87270 0.25718-0.14128-0.24339-0.58776
   2   2 -12 569.525 16.2418   1 0.90943-0.88221 0.25504-0.13910-0.19390-0.57178
   2   2 -11 336.818 11.9165   1 0.92694-0.89013 0.25146-0.13547-0.14187-0.55832
   2   2 -10 301.917 10.8751   1 0.94273-0.89636 0.24614-0.13010-0.08667-0.54804
   2   2  -9 117.869 7.75983   1 0.95658-0.90062 0.23865-0.12254-0.02734-0.54188
   2   2  -8 2319.35 23.4531   1 0.96799-0.90247 0.22836-0.11220 0.03734-0.54108
   2   2  -7 1633.16 16.7587   1 0.97613-0.90103 0.21431-0.09810 0.10918-0.54744
   2   2  -6 918.431 11.9011   1 0.97938-0.89470 0.19505-0.07879 0.19074-0.56352
   2   2  -5 3017.75 26.4283   1 0.97460-0.88035 0.16821-0.05190 0.28569-0.59296
   2   2  -4 9543.48 42.0033   1 0.95555-0.85172 0.13003-0.01367 0.39885-0.64066
   2   2  -3 346.224 5.55489   1 0.90929-0.79588 0.07453 0.04188 0.53569-0.71201
   2   2  -2 720.473 6.81613   1 0.81007-0.68709-0.00617 0.12264 0.69652-0.80735
   2   2  -1 2272.59 16.5524   1 0.61732-0.48475-0.11559 0.23211 0.85871-0.90406
   2   2   0 8303.80 30.8824   1 0.31281-0.17068-0.23361 0.35018 0.95589-0.93576
   2   2   1 1421.81 12.1447   1-0.02517 0.17686-0.31609 0.43270 0.93473-0.84912
   2   2   2  619.92 6.83203   1-0.28794 0.44922-0.34802 0.46469 0.84129-0.69018
   2   2   3 6713.82 34.6698   1-0.45483 0.62568-0.34990 0.46662 0.74482-0.52824
   2   2   4 5658.38 34.9216   1-0.55448 0.73492-0.34044 0.45722 0.67152-0.38944
   2   2   5 103.129 5.35347   1-0.61383 0.80384-0.32805 0.44488 0.62209-0.27453
   2   2   6 1265.12 14.3748   1-0.64916 0.84873-0.31563 0.43250 0.59132-0.17828
   2   2   7 1238.98 15.5905   1-0.66948 0.87864-0.30396 0.42089 0.57427-0.09573
   2   2   8 846.311 14.5174   1-0.67995 0.89867-0.29317 0.41015 0.56715-0.02314
   2   2   9 32.0142 6.47459   1-0.68349 0.91179-0.28311 0.40014 0.56736 0.04212
   2   2  10 589.528 14.2939   1-0.68189 0.91977-0.27361 0.39071 0.57308 0.10190
   2   2  11 156.342 10.6651   1-0.67630 0.92374-0.26453 0.38167 0.58294 0.15751
   2   2  12 238.032  11.805   1-0.66738 0.92440-0.25569 0.37289 0.59607 0.20986
   2   3  12 -2.1283 1.77514   1-0.65447 0.91153-0.23115 0.40670 0.61819 0.18779
   2   3  11-4.21719 1.85623   1-0.66165 0.90915-0.24042 0.41593 0.60758 0.13292
   2   3  10 4.46217 1.70124   1-0.66508 0.90300-0.24998 0.42544 0.60061 0.07441
   2   3   9 1.70021 1.35642   1-0.66384 0.89218-0.25995 0.43535 0.59835 0.01117
   2   3   8 6.64151 1.72291   1-0.65653 0.87530-0.27046 0.44582 0.60226-0.05821
   2   3   7-2.53397 1.61459   1-0.64096 0.85015-0.28161 0.45692 0.61429-0.13573
   2   3   6-5.17436 1.16982   1-0.61347 0.81308-0.29337 0.46862 0.63719-0.22412
   2   3   5-3.68937 1.01604   1-0.56792 0.75795-0.30528 0.48048 0.67458-0.32699
   2   3   4 0.05466 0.82571   1-0.49382 0.67427-0.31577 0.49091 0.73058-0.44848
   2   3   3 0.75756 0.71591   1-0.37382 0.54471-0.32044 0.49553 0.80740-0.59078
   2   3   2 2.96075 0.66592   1-0.18424 0.34556-0.30895 0.48400 0.89670-0.74555
   2   3   1 2.28037 0.67095   1 0.08724 0.06451-0.26392 0.43892 0.96299-0.87734
   2   3   0 0.68899 0.69767   1 0.39748-0.25533-0.17596 0.35089 0.94824-0.92807
   2   3  -1-3.64986 0.61459   1 0.65544-0.52286-0.06715 0.24203 0.83854-0.88385
   2   3  -2 3.88967  0.7643   1 0.81815-0.69514 0.02961 0.14523 0.68574-0.79654
   2   3  -3 1.78844 0.65623   1 0.90580-0.79236 0.10219 0.07259 0.53692-0.71321
   2   3  -4 1.53649 0.88053   1 0.94913-0.84527 0.15376 0.02097 0.40799-0.64975
   2   3  -5 0.71769 1.03634   1 0.96823-0.87395 0.19035-0.01568 0.29896-0.60620
   2   3  -6-6.08066 1.14733   1 0.97383-0.88912 0.21672-0.04209 0.20591-0.57864
   2   3  -7 1.49993 1.31042   1 0.97149-0.89636 0.23603-0.06145 0.12494-0.56316
   2   3  -8 3.33436 1.32061   1 0.96414-0.89858 0.25034-0.07582 0.05299-0.55669
   2   3  -9 3.06167 1.55582   1 0.95334-0.89736 0.26100-0.08653-0.01214-0.55704
   2   3 -10 1.60091 1.85002   1 0.93997-0.89357 0.26889-0.09446-0.07211-0.56257
   2   3 -11-1.40271 1.95257   1 0.92454-0.88770 0.27459-0.10022-0.12803-0.57212
   2   3 -12 6.12867 2.34141   1 0.90730-0.88004 0.27855-0.10422-0.18081-0.58483
   2   3 -13 1.79792 1.92375   1 0.88841-0.87072 0.28102-0.10676-0.23107-0.60004
   2   4 -12 169.519 10.4537   1 0.90403-0.87674 0.30210-0.06942-0.16877-0.59683
   2   4 -11 798.203 17.5187   1 0.92102-0.88415 0.29783-0.06510-0.11536-0.58476
   2   4 -10 522.501 13.3776   1 0.93612-0.88967 0.29181-0.05901-0.05887-0.57578
   2   4  -9  435.12 11.8595   1 0.94903-0.89301 0.28361-0.05076 0.00154-0.57071
   2   4  -8 234.263 8.99877   1 0.95927-0.89367 0.27269-0.03979 0.06694-0.57061
   2   4  -7 1343.97 16.1791   1 0.96594-0.89077 0.25821-0.02527 0.13875-0.57693
   2   4  -6 969.648 12.9325   1 0.96753-0.88278 0.23898-0.00599 0.21893-0.59161
   2   4  -5 4391.69 34.3167   1 0.96133-0.86700 0.21320 0.01986 0.31001-0.61723
   2   4  -4 586.596 9.02107   1 0.94243-0.83853 0.17817 0.05492 0.41513-0.65685
   2   4  -3 4356.92 29.6609   1 0.90183-0.78836 0.13008 0.10307 0.53718-0.71342
   2   4  -2 3450.50 25.0084   1 0.82360-0.70056 0.06422 0.16897 0.67591-0.78667
   2   4  -1 2322.05 20.1023   1 0.68401-0.55139-0.02209 0.25536 0.81978-0.86506
   2   4   0 5142.39 29.6013   1 0.46407-0.32187-0.12157 0.35488 0.93490-0.91470
   2   4   1 7402.61 36.4149   1 0.18522-0.03345-0.21039 0.44376 0.97643-0.89075
   2   4   2 275.943 6.01296   1-0.08343 0.24476-0.26547 0.49888 0.93838-0.78721
   2   4   3 1515.69 14.6978   1-0.28913 0.46004-0.28682 0.52028 0.86209-0.64544
   2   4   4 186.175 6.53187   1-0.42783 0.60834-0.28810 0.52162 0.78613-0.50399
   2   4   5 5453.79  40.062   1-0.51706 0.70712-0.28051 0.51408 0.72577-0.37815
   2   4   6 1253.31 15.2993   1-0.57360 0.77324-0.26975 0.50338 0.68278-0.26968
   2   4   7 193.458 8.24352   1-0.60897 0.81820-0.25828 0.49195 0.65446-0.17587
   2   4   8 509.806 12.6443   1-0.63024 0.84904-0.24700 0.48073 0.63767-0.09358
   2   4   9 1182.54 18.5246   1-0.64174 0.87011-0.23619 0.46996 0.62967-0.02012
   2   4  10 293.665 11.6341   1-0.64615 0.88408-0.22583 0.45966 0.62845 0.04659
   2   4  11 62.3356 9.12176   1-0.64514 0.89266-0.21586 0.44974 0.63247 0.10807
   2   4  12 77.2302 9.84673   1-0.63983 0.89693-0.20617 0.44011 0.64057 0.16544
   2   5  11-1.81729 1.96274   1-0.62670 0.87425-0.19078 0.48303 0.65753 0.08302
   2   5  10 -4.8579 1.89687   1-0.62503 0.86300-0.20109 0.49329 0.65647 0.01859
   2   5   9 0.40175 1.76853   1-0.61715 0.84555-0.21171 0.50386 0.66113-0.05154
   2   5   8-0.62346 1.49119   1-0.60104 0.81988-0.22267 0.51477 0.67308-0.12896
   2   5   7 7.13168 1.80942   1-0.57358 0.78284-0.23380 0.52585 0.69433-0.21571
   2   5   6-3.03201 1.34361   1-0.52979 0.72946-0.24457 0.53656 0.72737-0.31423
   2   5   5 0.64144 1.36353   1-0.46179 0.65190-0.25350 0.54545 0.77463-0.42697
   2   5   4 4.85978 1.50901   1-0.35793 0.53846-0.25734 0.54923 0.83666-0.55449
   2   5   3-0.61423 1.13715   1-0.20336 0.37432-0.24933 0.54118 0.90762-0.69092
   2   5   2-3.85422  0.9715   1 0.01115 0.15023-0.21881 0.51061 0.96705-0.81584
   2   5   1 4.43049 1.34181   1 0.26859-0.11679-0.15707 0.44881 0.97899-0.89327
   2   5   0  5.1988 0.87106   1 0.51642-0.37419-0.07036 0.36204 0.91871-0.89847
   2   5  -1-0.51884 0.93184   1 0.70553-0.57288 0.02028 0.27134 0.80234-0.84758
   2   5  -2 3.49012 1.05549   1 0.82693-0.70384 0.09799 0.19361 0.66667-0.77741
   2   5  -3 1.20324 0.92984   1 0.89732-0.78381 0.15816 0.13337 0.53654-0.71276
   2   5  -4 1.59833 1.12928   1 0.93537-0.83144 0.20315 0.08832 0.42055-0.66224
   2   5  -5-1.22603 1.16215   1 0.95390-0.85954 0.23665 0.05478 0.31909-0.62627
   2   5  -6 1.03132 1.33274   1 0.96049-0.87572 0.26179 0.02958 0.22998-0.60266
   2   5  -7-3.02416 1.57496   1 0.95950-0.88430 0.28083 0.01049 0.15076-0.58892
   2   5  -8 3.70218 1.83397   1 0.95343-0.88779 0.29535-0.00409 0.07928-0.58291
   2   5  -9 5.27307 1.36376   1 0.94370-0.88765 0.30646-0.01524 0.01382-0.58293
   2   5 -10-1.48601 1.51022   1 0.93120-0.88472 0.31489-0.02373-0.04689-0.58771
   2   5 -11 3.39354 2.06601   1 0.91641-0.87951 0.32118-0.03007-0.10382-0.59626
   2   5 -12-4.17708 1.83329   1 0.89967-0.87233 0.32571-0.03465-0.15771-0.60785
   2   6 -12 66.4514 9.47607   1 0.89421-0.86685 0.34938 0.00004-0.14769-0.61785
   2   6 -11 251.666 11.8367   1 0.91074-0.87380 0.34464 0.00485-0.09339-0.60666
   2   6 -10 235.862 11.0407   1 0.92524-0.87872 0.33813 0.01139-0.03614-0.59842
   2   6  -9 1267.68 19.0667   1 0.93737-0.88128 0.32954 0.02005 0.02472-0.59380
   2   6  -8 20.0578 2.21476   1 0.94665-0.88098 0.31832 0.03132 0.09011-0.59370
   2   6  -7 1024.33 15.5725   1 0.95224-0.87700 0.30382 0.04587 0.16115-0.59926
   2   6  -6  20.584 2.14125   1 0.95275-0.86794 0.28505 0.06470 0.23931-0.61195
   2   6  -5 2898.13 27.0069   1 0.94592-0.85153 0.26060 0.08919 0.32643-0.63358
   2   6  -4 888.937 12.1961   1 0.92789-0.82393 0.22858 0.12127 0.42446-0.66613
   2   6  -3 2340.39 22.0152   1 0.89221-0.77867 0.18636 0.16353 0.53510-0.71126
   2   6  -2 872.256 11.1567   1 0.82845-0.70534 0.13107 0.21889 0.65778-0.76848
   2   6  -1 6284.98 38.8246   1 0.72173-0.58905 0.06066 0.28933 0.78599-0.83120
   2   6   0 121.531 5.96591   1 0.55769-0.41543-0.02198 0.37205 0.90122-0.88095
   2   6   1 1552.97 15.7244   1 0.33843-0.18658-0.10490 0.45502 0.97397-0.88822
   2   6   2 1041.59 12.4645   1 0.09724 0.06417-0.17034 0.52050 0.98427-0.83303
   2   6   3 3603.68 32.3562   1-0.11919 0.29019-0.20858 0.55879 0.94339-0.72666
   2   6   4 120.143 6.75211   1-0.28566 0.46622-0.22350 0.57375 0.88104-0.59884
   2   6   5 1075.42  14.799   1-0.40295 0.59309-0.22412 0.57443 0.82010-0.47241
   2   6   6 353.548 10.5022   1-0.48233 0.68204-0.21762 0.56798 0.77027-0.35710
   2   6   7 1294.75 17.9916   1-0.53496 0.74424-0.20804 0.55845 0.73336-0.25471
   2   6   8 135.846 8.87667   1-0.56904 0.78790-0.19736 0.54782 0.70809-0.16395
   2   6   9  123.66 9.21214   1-0.59010 0.81855-0.18644 0.53697 0.69244-0.08281
   2   6  10  113.16 9.76145   1-0.60176 0.83977-0.17567 0.52625 0.68446-0.00935
   2   6  11 506.886 16.0032   1-0.60635 0.85392-0.16513 0.51574 0.68257 0.05802
   2   7  11-3.85341 2.07485   1-0.58407 0.83169-0.13882 0.54781 0.70745 0.03317
   2   7  10  4.3352 2.03843   1-0.57637 0.81441-0.14953 0.55847 0.71216-0.03702
   2   7   9 1.24473 1.81291   1-0.56067 0.78914-0.16029 0.56919 0.72329-0.11362
   2   7   8 1.93751 1.71335   1-0.53431 0.75321-0.17091 0.57975 0.74236-0.19818
   6   2  -1 2250.08 22.9605   1 0.44739-0.03253-0.22607 0.34450 0.92047-0.93294
   1   7  -3 4025.59 34.8396   1 0.91944-0.87519 0.28223 0.12627 0.40263-0.58787
   1   3  -5 1413.02 14.5879   1 0.96333-0.94668 0.26721-0.09366 0.12157-0.44086
   2   7   7-2.56402 1.65044   1-0.49329 0.70261-0.18083 0.58961 0.77104-0.29235
   2   7   6-7.73921 2.07709   1-0.43174 0.63150-0.18877 0.59752 0.81072-0.39751
   2   7   5-4.83555 1.80594   1-0.34150 0.53167-0.19231 0.60098 0.86127-0.51354
   2   7   4-1.03109 1.41792   1-0.21274 0.39335-0.18675 0.59539 0.91846-0.63622
   2   7   3-1.67997 1.15347   1-0.03874 0.20976-0.16527 0.57384 0.96960-0.75284
   2   7   2 0.89255 1.21222   1 0.17388-0.01244-0.12106 0.52960 0.99206-0.84079
   2   7   1 1.88727 1.23083   1 0.39635-0.24448-0.05437 0.46285 0.96387-0.87808
   2   7   0 8.66168 1.29132   1 0.59022-0.44793 0.02392 0.38450 0.88327-0.86297
   2   7  -1 3.50864 1.10641   1 0.73371-0.60099 0.09941 0.30895 0.77053-0.81570
   2   7  -2 5.20681  1.1404   1 0.82841-0.70527 0.16360 0.24473 0.64904-0.75970
   2   7  -3 6.09779 1.37752   1 0.88649-0.77292 0.21471 0.19357 0.53282-0.70897
   2   7  -4 4.74025 1.39608   1 0.91994-0.81594 0.25437 0.15385 0.42704-0.66868
   2   7  -5-0.26824 1.49895   1 0.93738-0.84295 0.28497 0.12319 0.33222-0.63932
   2   7  -6-1.79833 1.53633   1 0.94431-0.85947 0.30869 0.09941 0.24706-0.61965
   2   7  -7 2.93455  1.4188   1 0.94415-0.86887 0.32715 0.08090 0.17001-0.60808
   2   7  -8 0.68784 1.66471   1 0.93897-0.87327 0.34157 0.06644 0.09950-0.60308
   2   7  -9 3.71606 1.87155   1 0.93007-0.87395 0.35283 0.05514 0.03430-0.60337
   2   7 -10 2.14262 1.59967   1 0.91826-0.87171 0.36154 0.04637-0.02659-0.60794
   2   7 -11 -7.1959 2.37011   1 0.90402-0.86705 0.36819 0.03966-0.08404-0.61599
   2   8 -11 257.494 12.4855   1 0.89626-0.85925 0.39184 0.07439-0.07573-0.62426
   2   8 -10 237.075 12.0106   1 0.91027-0.86369 0.38507 0.08119-0.01818-0.61631
   2   8  -9 360.745 12.4902   1 0.92181-0.86565 0.37630 0.09003 0.04266-0.61168
   2   8  -8 95.2419 8.46088   1 0.93039-0.86466 0.36507 0.10132 0.10756-0.61111
   2   8  -7  659.37 14.1438   1 0.93524-0.85993 0.35079 0.11564 0.17744-0.61548
   2   8  -6 426.091  11.357   1 0.93515-0.85027 0.33272 0.13378 0.25332-0.62589
   2   8  -5 748.317 13.4386   1 0.92823-0.83378 0.30974 0.15679 0.33655-0.64362
   2   8  -4 394.043 10.2629   1 0.91146-0.80744 0.28050 0.18610 0.42837-0.66998
   2   8  -3 2405.85 23.0558   1 0.88010-0.76650 0.24313 0.22351 0.52980-0.70591
   2   8  -2 918.079 13.6874   1 0.82699-0.70381 0.19575 0.27095 0.64027-0.75090
   2   8  -1 2155.02 21.0889   1 0.74231-0.60956 0.13693 0.32982 0.75570-0.80085
   2   8   0  3.2217 1.10441   1 0.61581-0.47349 0.06774 0.39904 0.86527-0.84493
   2   8   1 1105.96 14.5578   1 0.44411-0.29221-0.00562 0.47246 0.95043-0.86460
   2   8   2 749.423 12.5738   1 0.24091-0.07943-0.07181 0.53871 0.99241-0.84110
   2   8   3 322.565  9.7624   1 0.03635 0.13470-0.12016 0.58709 0.98695-0.77016
   2   8   4 1200.22 16.6525   1-0.14086 0.32149-0.14750 0.61450 0.94850-0.66623
   2   8   5 402.228 11.6103   1-0.27854 0.46875-0.15806 0.62512 0.89739-0.54963
   2   8   6 150.326 8.97431   1-0.37868 0.57847-0.15796 0.62508 0.84799-0.43474
   2   8   7 506.123 13.4092   1-0.44896 0.65832-0.15207 0.61922 0.80679-0.32806
   2   8   8 151.556 9.92047   1-0.49702 0.71596-0.14324 0.61046 0.77547-0.23125
   2   8   9  333.71 12.9652   1-0.52892 0.75742-0.13316 0.60041 0.75340-0.14371
   2   8  10 16.4168 2.61933   1-0.54890 0.78697-0.12256 0.58986 0.73935-0.06418
   2   9   9 2.50718 1.90909   1-0.49499 0.72353-0.10493 0.63057 0.78243-0.17270
   2   9   8 2.46801 1.90578   1-0.45748 0.67643-0.11430 0.63986 0.80692-0.26268
   2   9   7-1.35681 1.75234   1-0.40240 0.61179-0.12167 0.64720 0.84006-0.36130
   2   9   6-3.50683  1.3682   1-0.32389 0.52371-0.12518 0.65067 0.88145-0.46817
   2   9   5-3.56953 1.88318   1-0.21525 0.40549-0.12159 0.64701 0.92792-0.58013
   2   9   4-0.11355 1.48881   1-0.07147 0.25213-0.10616 0.63152 0.97116-0.68886
   2   9   3   0.498 1.80616   1 0.10508 0.06601-0.07392 0.59924 0.99648-0.77965
   2   9   2 0.33433 1.42807   1 0.29875-0.13724-0.02315 0.54841 0.98704-0.83570
   2   9   1 0.58946 1.37879   1 0.48328-0.33134 0.04138 0.48383 0.93483-0.84897
   2   9   0-1.47823 1.57924   1 0.63578-0.49342 0.10985 0.41531 0.84739-0.82702
   2   9  -1 3.10551 1.69344   1 0.74807-0.61527 0.17338 0.35174 0.74134-0.78644
   2   9  -2-6.93962 1.88347   1 0.82426-0.70105 0.22753 0.29753 0.63139-0.74198
   2   9  -3 3.33489 1.84182   1 0.87301-0.75937 0.27162 0.25338 0.52604-0.70211
   2   9  -4 2.69402 1.92224   1 0.90241-0.79834 0.30686 0.21810 0.42858-0.67015
   2   9  -5-4.72622 1.55791   1 0.91847-0.82398 0.33484 0.19007 0.33953-0.64658
   2   9  -6 0.65105 1.53845   1 0.92528-0.84038 0.35704 0.16780 0.25820-0.63072
   2   9  -7-1.63095 1.58669   1 0.92553-0.85017 0.37470 0.15010 0.18351-0.62152
   2   9  -8-4.48157 1.72995   1 0.92092-0.85515 0.38879 0.13597 0.11435-0.61785
   2   9  -9-3.64423 1.88387   1 0.91259-0.85641 0.39995 0.12475 0.04981-0.61880
   2   9 -10-4.44243 2.17436   1 0.90129-0.85467 0.40874 0.11590-0.01090-0.62356
   2  10  -9  56.404 8.83693   1 0.90242-0.84621 0.42378 0.15930 0.05578-0.62474
   2  10  -8 300.908 12.4037   1 0.91055-0.84475 0.41270 0.17042 0.11991-0.62336
   2  10  -7 172.022 10.2698   1 0.91498-0.83961 0.39888 0.18429 0.18828-0.62626
   2  10  -6 292.259 11.4307   1 0.91467-0.82973 0.38165 0.20157 0.26177-0.63427
   2  10  -5 420.215 12.0327   1 0.90805-0.81353 0.36020 0.22307 0.34130-0.64830
   2  10  -4 243.402  9.9703   1 0.89273-0.78864 0.33349 0.24985 0.42769-0.66923
   2  10  -3  171.51 8.93033   1 0.86519-0.75152 0.30022 0.28317 0.52152-0.69757
   2  10  -2  120.92 8.50815   1 0.82034-0.69709 0.25905 0.32439 0.62227-0.73283
   2  10  -1 254.884 9.98822   1 0.75142-0.61860 0.20903 0.37446 0.72723-0.77232
   2  10   0 880.815 15.1209   1 0.65114-0.50875 0.15050 0.43304 0.82968-0.80928
   2  10   1 271.301  10.325   1 0.51519-0.36322 0.08676 0.49683 0.91783-0.83194
   2  10   2 595.691 13.2115   1 0.34819-0.18664 0.02469 0.55897 0.97739-0.82602
   2  10   3 175.673 9.32318   1 0.16694 0.00419-0.02719 0.61089 0.99933-0.78247
   2  10   4 240.246 10.6664   1-0.00575 0.18645-0.06318 0.64693 0.98678-0.70443
   2  10   5 42.3454 8.51557   1-0.15277 0.34304-0.08307 0.66687 0.95257-0.60475
   2  10   6 442.832 13.6735   1-0.26817 0.46803-0.09045 0.67430 0.91060-0.49730
   2  10   7 23.5965 2.66631   1-0.35412 0.56353-0.08963 0.67352 0.87033-0.39155
   2  10   8 106.409 10.6506   1-0.41593 0.63493-0.08392 0.66788 0.83634-0.29206
   2  10   9 188.419 12.4735   1-0.45909 0.68767-0.07556 0.65957 0.81002-0.20026
   2  11   8-0.92934 1.85474   1-0.37279 0.59182-0.05213 0.69445 0.86328-0.31897
   2  11   7 12.6679 2.60695   1-0.30470 0.51414-0.05589 0.69816 0.89717-0.41834
   2  11   6-1.32505 2.23634   1-0.21240 0.41228-0.05389 0.69611 0.93505-0.52170
   2  11   5-0.99035 1.96279   1-0.09218 0.28248-0.04284 0.68500 0.97125-0.62339
   2  11   4-4.93928 1.71085   1 0.05543 0.12530-0.01905 0.66118 0.99588-0.71351
   2  11   3 0.69808 1.51266   1 0.22185-0.05069 0.01959 0.62249 0.99665-0.77976
   2  11   2-1.91744  1.6215   1 0.39001-0.22843 0.07141 0.57060 0.96455-0.81314
   2  11   1 1.65066 1.66362   1 0.54100-0.38900 0.13064 0.51134 0.89992-0.81400
   2  11   0-0.62959 1.80318   1 0.66263-0.52020 0.18991 0.45199 0.81213-0.79168
   2  11  -1-7.44041 1.52112   1 0.75265-0.61979 0.24396 0.39790 0.71327-0.75831
   2  11  -2 0.37777 1.66458   1 0.81525-0.69197 0.29036 0.35146 0.61284-0.72338
   2  11  -3 2.25944 1.78436   1 0.85661-0.74291 0.32884 0.31291 0.51627-0.69228
   2  11  -4-3.45287 1.88389   1 0.88240-0.77826 0.36027 0.28142 0.42580-0.66729
   2  11  -5-0.80049 2.10939   1 0.89694-0.80238 0.38580 0.25584 0.34188-0.64885
   2  11  -6 6.61106 1.95507   1 0.90329-0.81831 0.40651 0.23508 0.26412-0.63659
   2  11  -7-0.13738 1.77654   1 0.90360-0.82820 0.42328 0.21827 0.19182-0.62978
   2  11  -8 -2.8656 1.90474   1 0.89928-0.83345 0.43681 0.20467 0.12425-0.62768
   2  12  -7 8.97323 2.28772   1 0.89136-0.81592 0.44785 0.25206 0.19421-0.63212
   2  12  -6 417.139 14.5389   1 0.89112-0.80611 0.43160 0.26838 0.26527-0.63771
   2  12  -5 156.034 10.4146   1 0.88509-0.79049 0.41164 0.28837 0.34132-0.64826
   2  12  -4 71.4761 8.95245   1 0.87135-0.76719 0.38727 0.31280 0.42288-0.66434
   2  12  -3 20.1921 2.44133   1 0.84724-0.73350 0.35751 0.34261 0.51027-0.68625
   2  12  -2 447.875 13.5139   1 0.80904-0.68573 0.32144 0.37875 0.60304-0.71354
   2  12  -1  26.869 2.80093   1 0.75198-0.61909 0.27834 0.42190 0.69930-0.74432
   2  12   0  630.93 14.9106   1 0.67079-0.52833 0.22832 0.47197 0.79465-0.77418
   2  12   1 10.1098 2.03961   1 0.56159-0.40955 0.17316 0.52716 0.88139-0.79544
   2  12   2 161.288 10.3777   1 0.42512-0.26351 0.11705 0.58333 0.94932-0.79788
   2  12   3 114.944 10.3053   1 0.26999-0.09880 0.06604 0.63439 0.98944-0.77252
   2  12   4 213.238  11.968   1 0.11154 0.06922 0.02575 0.67473 0.99916-0.71676
   2  12   5 39.6916 9.10544   1-0.03429 0.22462-0.00118 0.70171 0.98414-0.63625
   2  12   6 80.0855 10.8413   1-0.15735 0.35726-0.01565 0.71625 0.95459-0.54121
   2  12   7 177.248 12.3792   1-0.25476 0.46425-0.02052 0.72117 0.92018-0.44132
   2  13   5 -8.4806 2.48179   1 0.02017 0.17021 0.04157 0.71733 0.99151-0.64358
   2  13   4 1.45893 1.98479   1 0.16229 0.01851 0.07094 0.68791 0.99734-0.71489
   2  13   3-13.3549 2.30872   1 0.31174-0.14052 0.11199 0.64680 0.97858-0.76163
   2  13   2-3.52012 2.37271   1 0.45425-0.29261 0.16159 0.59717 0.93230-0.78083
   2  13   1 -6.5466 1.81885   1 0.57768-0.42561 0.21452 0.54418 0.86240-0.77641
   2  13   0-1.27641 2.20188   1 0.67607-0.53358 0.26583 0.49282 0.77718-0.75668
   2  13  -1-0.27524   1.897   1 0.74956-0.61664 0.31222 0.44639 0.68522-0.73020
   2  13  -2-3.76616 1.88568   1 0.80171-0.67837 0.35236 0.40618 0.59280-0.70326
   2  13  -3 0.49295 1.70043   1 0.83702-0.72325 0.38622 0.37228 0.50352-0.67947
   2  13  -4-4.68276 2.01799   1 0.85955-0.75534 0.41437 0.34406 0.41901-0.66044
   2  13  -5 4.57775 1.89939   1 0.87247-0.77783 0.43766 0.32072 0.33968-0.64658
   2  13  -6-3.47776 2.23937   1 0.87813-0.79309 0.45685 0.30149 0.26530-0.63769
   2  14  -3 119.067 10.9585   1 0.82594-0.71213 0.41496 0.40189 0.49600-0.67191
   2  14  -2 127.912 10.7087   1 0.79329-0.66990 0.38316 0.43376 0.58204-0.69247
   2  14  -1 118.343 10.5299   1 0.74552-0.61257 0.34571 0.47127 0.67091-0.71586
   2  14   0 79.8983 10.4652   1 0.67879-0.53626 0.30259 0.51443 0.75964-0.73910
   2  14   1 77.8336 10.4673   1 0.58989-0.43779 0.25485 0.56222 0.84303-0.75700
   2  14   2 274.331  13.252   1 0.47812-0.31644 0.20505 0.61207 0.91389-0.76238
   2  14   3 119.646 11.7576   1 0.34755-0.17630 0.15732 0.65987 0.96477-0.74778
   3  14   2-2.12127 1.71491   1 0.45597-0.22327 0.18445 0.63259 0.92718-0.76565
   3  14   1 1.99264 2.05937   1 0.55840-0.33527 0.22612 0.59088 0.87012-0.77407
   3  14   0 4.03139 2.10027   1 0.64543-0.43187 0.26794 0.54900 0.80058-0.77000
   3  14  -1-0.47059 2.02832   1 0.71565-0.51166 0.30771 0.50918 0.72328-0.75820
   3  14  -2 2.66588 1.95637   1 0.76986-0.57545 0.34397 0.47285 0.64249-0.74289
   3  14  -3 1.37816 2.08918   1 0.81002-0.62519 0.37617 0.44061 0.56134-0.72722
   3  13  -5 116.054 10.8056   1 0.86929-0.70364 0.40021 0.35810 0.41148-0.70837
   3  13  -4 396.924 14.0409   1 0.84889-0.67367 0.37481 0.38355 0.49046-0.72186
   3  13  -3 12.2082 2.18751   1 0.81816-0.63336 0.34515 0.41326 0.57245-0.73836
   3  13  -2 36.6441 8.79484   1 0.77459-0.58021 0.31094 0.44753 0.65621-0.75664
   3  13  -1 62.9182 9.54231   1 0.71552-0.51156 0.27225 0.48627 0.73943-0.77437
   3  13   0  493.38 14.8731   1 0.63876-0.42524 0.22988 0.52869 0.81840-0.78786
   3  13   1-0.16614 2.13925   1 0.54368-0.32058 0.18553 0.57308 0.88816-0.79214
   3  13   2 5.20715 2.31187   1 0.43239-0.19971 0.14193 0.61675 0.94336-0.78185
   3  13   3 8.85315  2.1639   1 0.31050-0.06824 0.10233 0.65641 0.97989-0.75290
   3  13   4 338.548 14.2047   1 0.18616 0.06566 0.06957 0.68918 0.99667-0.70418
   3  12   6 4.58491 2.14176   1-0.08288 0.35382-0.00962 0.71012 0.97428-0.55088
   3  12   5-0.60345 1.63157   1 0.02264 0.23872 0.00389 0.69656 0.99263-0.63471
   3  12   4 -10.041 2.12821   1 0.14373 0.10806 0.02644 0.67395 0.99967-0.70722
   3  12   3-2.65402 2.09515   1 0.27414-0.03192 0.05853 0.64182 0.98935-0.76240
   3  12   2-7.63808 1.93672   1 0.40460-0.17195 0.09878 0.60153 0.95785-0.79639
   3  12   1-0.83506 1.79565   1 0.52540-0.30233 0.14422 0.55603 0.90533-0.80935
   3  12   0-0.94275 1.79571   1 0.62939-0.41590 0.19113 0.50905 0.83581-0.80530
   3  12  -1-1.18078 1.80504   1 0.71343-0.50951 0.23633 0.46382 0.75527-0.79025
   3  12  -2 3.85694 1.91475   1 0.77790-0.58356 0.27761 0.42249 0.66955-0.77002
   3  12  -3  0.8297 1.51439   1 0.82521-0.64044 0.31400 0.38602 0.58302-0.74896
   3  12  -4-5.75946 2.03495   1 0.85837-0.68318 0.34542 0.35457 0.49840-0.72983
   3  12  -5-2.72318  1.9962   1 0.88031-0.71469 0.37214 0.32779 0.41717-0.71407
   3  12  -6 10.0415 2.44824   1 0.89342-0.73738 0.39471 0.30517 0.33983-0.70224
   3  12  -7 -0.7747 1.72064   1 0.89960-0.75313 0.41364 0.28618 0.26649-0.69436
   3  11  -8 47.8815 8.22916   1 0.91218-0.77531 0.40382 0.23759 0.19705-0.69044
   3  11  -7 115.046 10.4518   1 0.91125-0.76481 0.38745 0.25401 0.26784-0.69575
   3  11  -6 401.187  13.701   1 0.90454-0.74853 0.36777 0.27375 0.34273-0.70516
   3  11  -5 140.811 9.41777   1 0.89049-0.72490 0.34415 0.29741 0.42203-0.71896
   3  11  -4 452.612 12.9689   1 0.86695-0.69178 0.31600 0.32560 0.50569-0.73714
   3  11  -3 435.056 12.5176   1 0.83115-0.64641 0.28272 0.35894 0.59309-0.75906
   3  11  -2 468.479 13.1557   1 0.77974-0.58544 0.24395 0.39777 0.68257-0.78307
   3  11  -1 535.919 13.4219   1 0.70923-0.50534 0.19984 0.44193 0.77090-0.80590
   3  11   0 73.2848 8.38071   1 0.61702-0.40357 0.15166 0.49014 0.85281-0.82233
   3  11   1 289.765 10.8606   1 0.50319-0.28015 0.10209 0.53978 0.92151-0.82555
   3  11   2 445.323 12.8937   1 0.37221-0.13960 0.05498 0.58693 0.97038-0.80894
   3  11   3 160.717 10.1259   1 0.23319 0.00899 0.01453 0.62744 0.99574-0.76881
   3  11   4 108.985 9.94157   1 0.09741 0.15435-0.01635 0.65837 0.99878-0.70637
   3  11   5  101.85 9.96897   1-0.02546 0.28679-0.03684 0.67891 0.98497-0.62708
   3  11   6  152.13 10.7088   1-0.12986 0.40076-0.04801 0.69014 0.96143-0.53805
   3  11   7 67.1342   9.341   1-0.21436 0.49484-0.05185 0.69403 0.93446-0.44560
   3  10   8-1.65032 2.11056   1-0.32017 0.61020-0.08373 0.66760 0.88784-0.33353
   3  10   7 0.92593 1.83857   1-0.25853 0.53899-0.08682 0.67064 0.91494-0.42611
   3  10   6-5.62812 2.10546   1-0.17788 0.44875-0.08518 0.66893 0.94460-0.52126
   3  10   5 2.11511 1.76272   1-0.07587 0.33718-0.07656 0.66028 0.97293-0.61506
   3  10   4-0.06029 1.74479   1 0.04741 0.20431-0.05860 0.64225 0.99359-0.70122
   3  10   3 0.37784 1.58818   1 0.18754 0.05461-0.02950 0.61309 0.99855-0.77166
   3  10   2 0.55973 1.72048   1 0.33488-0.10230 0.01065 0.57291 0.98052-0.81911
   3  10   1 0.81161  1.5631   1 0.47661-0.25361 0.05914 0.52438 0.93648-0.84056
   3  10   0 0.62956 1.37175   1 0.60133-0.38790 0.11138 0.47207 0.86936-0.83892
   3  10  -1-5.83159 1.60225   1 0.70271-0.49886 0.16273 0.42067 0.78634-0.82138
   3  10  -2 0.63516 1.70431   1 0.78001-0.58574 0.20990 0.37345 0.69537-0.79589
   3  10  -3 1.06776 1.78817   1 0.83599-0.65128 0.25129 0.33201 0.60272-0.76873
   3  10  -4 3.02242 1.61873   1 0.87465-0.69953 0.28660 0.29665 0.51229-0.74379
   3  10  -5-2.53161 1.52769   1 0.89989-0.73434 0.31624 0.26695 0.42606-0.72304
   3  10  -6 6.18386 1.63163   1 0.91489-0.75891 0.34093 0.24221 0.34470-0.70717
   3  10  -7 3.34771 1.98932   1 0.92209-0.77568 0.36137 0.22170 0.26822-0.69615
   3  10  -8-6.42644 1.98644   1 0.92324-0.78643 0.37829 0.20474 0.19621-0.68965
   3  10  -9-4.23255 2.29442   1 0.91964-0.79239 0.39221 0.19078 0.12826-0.68719
   3   9 -10  9.2501  2.3375   1 0.92241-0.80476 0.37874 0.14582 0.06056-0.68500
   3   9  -9 237.367 11.6999   1 0.92992-0.80269 0.36713 0.15747 0.12559-0.68452
   3   9  -8 212.891 11.0993   1 0.93348-0.79668 0.35288 0.17178 0.19440-0.68786
   3   9  -7 227.512 10.2582   1 0.93214-0.78578 0.33547 0.18924 0.26758-0.69557
   3   9  -6 217.923 9.75903   1 0.92449-0.76854 0.31423 0.21054 0.34576-0.70825
   3   9  -5 761.133 14.5254   1 0.90853-0.74301 0.28842 0.23640 0.42929-0.72632
   3   9  -4 347.015 10.7875   1 0.88151-0.70641 0.25716 0.26771 0.51830-0.74983
   3   9  -3 832.545 14.5226   1 0.83971-0.65504 0.21965 0.30527 0.61197-0.77801
   3   9  -2 104.866 7.77575   1 0.77863-0.58438 0.17541 0.34955 0.70800-0.80856
   3   9  -1 1320.38 17.0933   1 0.69362-0.48980 0.12489 0.40013 0.80168-0.83675
   6   2  -1 2227.13 23.0135   1 0.44739-0.03253-0.22607 0.34450 0.92047-0.93294
   1   7  -3 4076.41 34.9596   1 0.91944-0.87519 0.28223 0.12627 0.40263-0.58787
   1   3  -5 1437.10 14.6933   1 0.96333-0.94668 0.26721-0.09366 0.12157-0.44086
   3   9   0 334.287 10.3596   1 0.58186-0.36847 0.07013 0.45494 0.88542-0.85502
   3   9   1 749.784 13.6538   1 0.44516-0.22219 0.01526 0.50986 0.94996-0.85408
   3   9   2 189.979 9.10038   1 0.29222-0.05968-0.03419 0.55937 0.98777-0.82640
   3   9   3 1137.03 16.9185   1 0.13714 0.10497-0.07336 0.59859 0.99724-0.77038
   3   9   4  190.97 9.42487   1-0.00598 0.25767-0.10006 0.62535 0.98373-0.69139
   3   9   5 148.706 8.67093   1-0.12811 0.38938-0.11511 0.64045 0.95637-0.59855
   3   9   6 217.142 10.8765   1-0.22644 0.49728-0.12101 0.64638 0.92386-0.50055
   3   9   7  292.82 12.0759   1-0.30238 0.58278-0.12048 0.64591 0.89223-0.40344
   3   9   8  53.593 9.59208   1-0.35923 0.64922-0.11580 0.64129 0.86477-0.31049
   3   9   9 78.1036 9.88132   1-0.40059 0.70016-0.10856 0.63411 0.84277-0.22300
   3   8  10-6.45486 2.20847   1-0.45907 0.76819-0.12914 0.59637 0.80382-0.11861
   3   8   9-9.58122 2.22423   1-0.43391 0.73345-0.13847 0.60565 0.81860-0.19886
   3   8   8-2.26887 1.86755   1-0.39708 0.68705-0.14662 0.61375 0.83947-0.28522
   3   8   7  -2.556 2.07589   1-0.34542 0.62579-0.15275 0.61981 0.86661-0.37786
   3   8   6 1.36311 1.72354   1-0.27494 0.54575-0.15536 0.62237 0.89939-0.47612
   3   8   5-2.34547 1.53644   1-0.18157 0.44280-0.15228 0.61924 0.93526-0.57747
   3   8   4-7.60406 1.65813   1-0.06227 0.31393-0.14047 0.60739 0.96885-0.67654
   3   8   3 0.53151 1.50668   1 0.08212 0.15996-0.11681 0.58367 0.99121-0.76439
   3   8   2 4.74972  1.6405   1 0.24390-0.01139-0.07939 0.54619 0.99150-0.83016
   3   8   1 -5.7141  1.3982   1 0.40822-0.18529-0.02953 0.49628 0.96155-0.86569
   3   8   0 -0.7814 1.37105   1 0.55809-0.34473 0.02784 0.43888 0.90085-0.87048
   3   8  -1-0.69142 1.14358   1 0.68163-0.47785 0.08619 0.38045 0.81694-0.85205
   3   8  -2-3.31545 1.38429   1 0.77543-0.58123 0.14042 0.32617 0.72056-0.82115
   3   8  -3-2.79378  1.5116   1 0.84228-0.65765 0.18779 0.27876 0.62090-0.78697
   3   8  -4  0.1523 1.40597   1 0.88752-0.71246 0.22770 0.23880 0.52370-0.75526
   3   8  -5 5.04504 1.49789   1 0.91645-0.75097 0.26070 0.20576 0.43171-0.72877
   3   8  -6-2.60034 1.47984   1 0.93337-0.77746 0.28768 0.17871 0.34585-0.70838
   3   8  -7 1.77713 1.59535   1 0.94145-0.79512 0.30972 0.15663 0.26595-0.69397
   3   8  -8-0.56535 1.71782   1 0.94292-0.80615 0.32764 0.13864 0.19154-0.68503
   3   8  -9-0.87603 1.85555   1 0.93932-0.81214 0.34223 0.12401 0.12185-0.68083
   3   8 -10 1.45049 1.96195   1 0.93173-0.81412 0.35402 0.11218 0.05628-0.68075
   3   8 -11-1.62079 1.66091   1 0.92086-0.81282 0.36347 0.10267-0.00579-0.68415
   3   7 -11 212.384 11.6335   1 0.92914-0.82113 0.33892 0.06883-0.01137-0.67860
   3   7 -10 86.1873 9.11707   1 0.94015-0.82258 0.32940 0.07841 0.05100-0.67549
   3   7  -9 851.487 17.0991   1 0.94788-0.82074 0.31747 0.09041 0.11707-0.67610
   3   7  -8 7.69955 1.90132   1 0.95156-0.81484 0.30260 0.10534 0.18758-0.68113
   3   7  -7 686.912 13.9138   1 0.95003-0.80372 0.28414 0.12384 0.26330-0.69134
   3   7  -6 477.523 11.5258   1 0.94158-0.78570 0.26132 0.14672 0.34496-0.70753
   3   7  -5 1647.90  18.293   1 0.92369-0.75823 0.23305 0.17502 0.43333-0.73040
   3   7  -4 199.085 7.80129   1 0.89273-0.71771 0.19824 0.20990 0.52849-0.76010
   3   7  -3 2357.32 21.8752   1 0.84366-0.65906 0.15569 0.25250 0.62956-0.79567
   3   7  -2 105.665 6.31884   1 0.77024-0.57606 0.10483 0.30341 0.73314-0.83377
   3   7  -1 2016.55 19.6213   1 0.66632-0.46257 0.04652 0.36175 0.83217-0.86731
   3   7   0 1.08407 1.26963   1 0.52936-0.31603-0.01565 0.42398 0.91546-0.88511
   3   7   1 3412.46 33.0315   1 0.36520-0.14230-0.07520 0.48358 0.97067-0.87484
   3   7   2 216.704 8.08711   1 0.18967 0.04281-0.12470 0.53314 0.99096-0.82965
   3   7   3 658.678 11.9559   1 0.02274 0.21932-0.15950 0.56800 0.97987-0.75308
   3   7   4 364.179 10.0969   1-0.12085 0.37248-0.17953 0.58809 0.94870-0.65642
   3   7   5 1579.82 19.1611   1-0.23554 0.49676-0.18783 0.59644 0.90969-0.55193
   3   7   6 275.966 10.2829   1-0.32285 0.59364-0.18819 0.59684 0.87142-0.44817
   3   7   7 358.536  11.183   1-0.38722 0.66756-0.18365 0.59234 0.83839-0.34966
   3   7   8 142.096  9.5415   1-0.43345 0.72336-0.17627 0.58502 0.81222-0.25801
   3   7   9 141.572 10.0185   1-0.46565 0.76515-0.16735 0.57615 0.79298-0.17329
   3   7  10 173.479 11.2932   1-0.48701 0.79608-0.15760 0.56645 0.78008-0.09491
   3   6  11-2.73203 2.55774   1-0.52309 0.84171-0.17492 0.52547 0.75021 0.00042
   3   6  10 0.33375 2.00998   1-0.51325 0.82229-0.18520 0.53568 0.75546-0.07031
   3   6   9-1.96909 1.66675   1-0.49562 0.79508-0.19524 0.54567 0.76619-0.14653
   3   6   8-2.29742 1.62681   1-0.46799 0.75790-0.20474 0.55513 0.78339-0.22920
   3   6   7-1.27266  1.5927   1-0.42739 0.70770-0.21318 0.56350 0.80790-0.31922
   3   6   6 4.23962 1.85194   1-0.36958 0.64032-0.21946 0.56974 0.84029-0.41708
   3   6   5-0.11937 1.38782   1-0.28934 0.55051-0.22173 0.57196 0.87981-0.52209
   3   6   4 2.48591 1.48435   1-0.18095 0.43253-0.21700 0.56717 0.92316-0.63093
   3   6   3 2.47618 1.07694   1-0.04050 0.28252-0.20110 0.55123 0.96263-0.73587
   3   6   2 0.17663 1.04069   1 0.12943 0.10300-0.16986 0.51992 0.98529-0.82401
   3   6   1 5.82055  1.3332   1 0.31542-0.09255-0.12167 0.47168 0.97659-0.88080
   3   6   0-1.94399 1.08593   1 0.49491-0.28162-0.06039 0.41036 0.92889-0.89859
   3   6  -1-2.05199 1.05141   1 0.64713-0.44341 0.00569 0.34421 0.84737-0.88254
   3   6  -2 2.09968 0.91468   1 0.76279-0.56865 0.06850 0.28137 0.74585-0.84651
   3   6  -3-2.65304 1.20134   1 0.84377-0.65920 0.12326 0.22655 0.63805-0.80420
   3   6  -4 1.17925 1.01478   1 0.89712-0.72212 0.16872 0.18104 0.53277-0.76440
   3   6  -5 7.73208 1.49651   1 0.93027-0.76486 0.20557 0.14413 0.43405-0.73117
   3   6  -6 1.72798 1.32314   1 0.94913-0.79328 0.23512 0.11454 0.34309-0.70568
   3   6  -7-3.16618 1.64421   1 0.95791-0.81164 0.25878 0.09082 0.25953-0.68761
   3   6  -8 1.91426 1.37851   1 0.95944-0.82275 0.27770 0.07184 0.18259-0.67614
   3   6  -9 3.40471 1.88227   1 0.95562-0.82850 0.29285 0.05664 0.11126-0.67029
   3   6 -10 4.64801 1.65393   1 0.94769-0.83013 0.30493 0.04452 0.04467-0.66921
   3   6 -11  3.6878 1.99527   1 0.93647-0.82850 0.31449 0.03491-0.01795-0.67206
   3   6 -12 0.37721 2.10494   1 0.92251-0.82410 0.32194 0.02741-0.07725-0.67824
   3   5 -12 138.144 10.9038   1 0.92868-0.83032 0.29754-0.00658-0.08485-0.67067
   3   5 -11 372.954 13.3453   1 0.94286-0.83492 0.29015 0.00088-0.02554-0.66452
   3   5 -10 21.9139 2.70392   1 0.95433-0.83682 0.28060 0.01048 0.03727-0.66184
   3   5  -9 741.957 14.9184   1 0.96253-0.83544 0.26843 0.02269 0.10429-0.66336
   3   5  -8 719.647 13.8084   1 0.96656-0.82990 0.25305 0.03812 0.17639-0.66999
   3   5  -7 2315.60 23.9986   1 0.96510-0.81886 0.23366 0.05758 0.25462-0.68274
   3   5  -6 53.1378 6.11425   1 0.95606-0.80024 0.20915 0.08212 0.34015-0.70276
   3   5  -5 1215.92 14.3808   1 0.93622-0.77083 0.17821 0.11312 0.43395-0.73108
   3   5  -4 862.219 11.6305   1 0.90072-0.72576 0.13920 0.15219 0.53646-0.76813
   3   5  -3 5123.87 36.0573   1 0.84253-0.65799 0.09046 0.20097 0.64644-0.81262
   3   5  -2 487.533 8.60833   1 0.75277-0.55865 0.03130 0.26021 0.75880-0.85950
   3   5  -1 3325.84 27.7663   1 0.62337-0.41968-0.03647 0.32801 0.86247-0.89768
   3   5   0 2707.99 25.4256   1 0.45378-0.24053-0.10652 0.39810 0.94066-0.91039
   3   5   1 2154.36 20.0421   1 0.25829-0.03546-0.16874 0.46038 0.97835-0.88260
   3   5   2 468.592 8.74389   1 0.06338 0.16902-0.21442 0.50610 0.97354-0.81231
   3   5   3 2510.60  23.452   1-0.10680 0.34880-0.24117 0.53293 0.93908-0.71235
   3   5   4 415.716  9.4098   1-0.24164 0.49318-0.25258 0.54437 0.89231-0.60010
   3   5   5 1823.92 18.4589   1-0.34215 0.60329-0.25378 0.54564 0.84600-0.48830
   3   5   6 35.4361 6.75179   1-0.41459 0.68529-0.24915 0.54105 0.80641-0.38324
   3   5   7 492.462 12.1271   1-0.46557 0.74585-0.24139 0.53335 0.77555-0.28689
   3   5   8 321.525 11.0084   1-0.50058 0.79044-0.23212 0.52414 0.75324-0.19910
   3   5   9  461.17 13.8691   1-0.52368 0.82311-0.22220 0.51425 0.73849-0.11886
   3   5  10 58.6406  8.9592   1-0.53768 0.84670-0.21199 0.50411 0.73019-0.04507
   3   5  11 114.947 10.8288   1-0.54465 0.86323-0.20174 0.49390 0.72720 0.02340
   3   4  11 1.04917 1.77992   1-0.56449 0.88304-0.22789 0.46169 0.70385 0.04672
   3   4  10-1.92964 2.15823   1-0.56026 0.86925-0.23806 0.47181 0.70445-0.01937
   3   4   9-4.69938 1.57258   1-0.54969 0.84910-0.24829 0.48198 0.71017-0.09056
   3   4   8-2.89919 1.71867   1-0.53098 0.82080-0.25848 0.49212 0.72213-0.16801
   3   4   7 -5.0186 1.55291   1-0.50147 0.78171-0.26835 0.50193 0.74171-0.25310
   3   4   6-1.93364 1.41588   1-0.45738 0.72804-0.27728 0.51081 0.77024-0.34711
   3   4   5-1.30378 1.27092   1-0.39325 0.65436-0.28398 0.51747 0.80869-0.45102
   3   4   4-1.40571 1.25082   1-0.30191 0.55343-0.28607 0.51949 0.85638-0.56421
   3   4   3-0.18519 1.04562   1-0.17516 0.41712-0.27934 0.51273 0.90893-0.68223
   3   4   2 1.01467 0.98868   1-0.00805 0.24042-0.25790 0.49122 0.95479-0.79358
   3   4   1 0.75172 0.94145   1 0.19327 0.02952-0.21614 0.44940 0.97475-0.87903
   3   4   0-3.31512  0.7679   1 0.40491-0.19168-0.15402 0.38725 0.95002-0.91978
   3   4  -1-2.39835 0.79081   1 0.59412-0.39047-0.08021 0.31338 0.87735-0.91259
   3   4  -2-0.04132 0.88176   1 0.73971-0.54564-0.00696 0.24008 0.77211-0.87284
   3   4  -3-5.54505 1.08343   1 0.83979-0.65530 0.05721 0.17585 0.65484-0.82105
   3   4  -4 0.87894 1.15967   1 0.90352-0.72859 0.10963 0.12340 0.53965-0.77135
   3   4  -5-2.52151  1.1465   1 0.94158-0.77623 0.15105 0.08191 0.43290-0.73007
   3   4  -6 2.40452 1.16243   1 0.96240-0.80662 0.18347 0.04945 0.33603-0.69870
   3   4  -7-4.63553 1.61458   1 0.97163-0.82542 0.20879 0.02407 0.24852-0.67666
   3   4  -8-5.73544 1.60222   1 0.97293-0.83630 0.22863 0.00418 0.16900-0.66263
   3   4  -9 2.88964 1.52717   1 0.96860-0.84155 0.24421-0.01146 0.09614-0.65527
   3   4 -10 1.38087 1.75194   1 0.96009-0.84261 0.25642-0.02371 0.02878-0.65339
   3   4 -11 5.08326 1.85191   1 0.94833-0.84042 0.26592-0.03327-0.03411-0.65596
   3   4 -12-8.40102 1.97788   1 0.93389-0.83555 0.27321-0.04062-0.09338-0.66217
   3   3 -12 100.323 9.63476   1 0.93809-0.83980 0.24897-0.07473-0.10291-0.65270
   3   3 -11 484.661 13.9333   1 0.95284-0.84497 0.24182-0.06754-0.04378-0.64633
   3   3 -10 419.962 12.5014   1 0.96495-0.84751 0.23241-0.05808 0.01915-0.64379
   3   3  -9 254.225 9.70939   1 0.97384-0.84683 0.22021-0.04582 0.08680-0.64596
   3   3  -8 598.124 12.1635   1 0.97855-0.84196 0.20448-0.03005 0.16034-0.65399
   3   3  -7 1679.99  17.796   1 0.97750-0.83133 0.18423-0.00974 0.24110-0.66928
   3   3  -6 3674.24 33.4573   1 0.96816-0.81242 0.15805 0.01648 0.33075-0.69343
   3   3  -5 2377.64 21.8378   1 0.94639-0.78107 0.12410 0.05050 0.43086-0.72808
   3   3  -4 326.002 7.26666   1 0.90552-0.73063 0.08001 0.09464 0.54233-0.77407
   3   3  -3 6288.39 35.3241   1 0.83541-0.65094 0.02341 0.15129 0.66337-0.82962
   3   3  -2 5480.43 31.4731   1 0.72304-0.52898-0.04649 0.22124 0.78590-0.88667
   3   3  -1 2411.25 20.5882   1 0.55822-0.35460-0.12574 0.30055 0.89171-0.92699
   3   3   0 1791.44  15.664   1 0.34704-0.13385-0.20292 0.37776 0.95587-0.92567
   3   3   1 2348.19 21.2196   1 0.12019 0.10258-0.26333 0.43824 0.96436-0.86867
   3   3   2 6222.14 35.9382   1-0.08392 0.31625-0.29969 0.47464 0.92822-0.76705
   3   3   3 1116.25 11.9058   1-0.24434 0.48624-0.31522 0.49022 0.87218-0.64553
   3   3   4 817.865 11.2287   1-0.36073 0.61223-0.31734 0.49240 0.81585-0.52370
   3   3   5 1386.33 15.1218   1-0.44197 0.70304-0.31232 0.48744 0.76843-0.41080
   3   3   6 959.907  13.861   1-0.49755 0.76818-0.30394 0.47909 0.73228-0.30918
   3   3   7 1062.75 15.6467   1-0.53484 0.81505-0.29413 0.46934 0.70680-0.21821
   3   3   8 316.069 10.7449   1-0.55903 0.84882-0.28388 0.45914 0.69040-0.13632
   3   3   9 160.893 9.00076   1-0.57362 0.87299-0.27360 0.44892 0.68141-0.06184
   3   3  10 285.251 11.6608   1-0.58095 0.88989-0.26345 0.43883 0.67844 0.00660
   3   3  11  69.503 9.49845   1-0.58259 0.90111-0.25346 0.42889 0.68031 0.07022
   3   2  12-3.15067 1.90876   1-0.59403 0.92209-0.26888 0.38598 0.66473 0.15126
   3   2  11-1.30417 1.85236   1-0.59892 0.91741-0.27848 0.39553 0.65675 0.09375
   3   2  10 0.49282 1.50865   1-0.59968 0.90859-0.28823 0.40523 0.65237 0.03265
   3   2   9-2.25268 1.29412   1-0.59537 0.89471-0.29820 0.41515 0.65251-0.03299
   3   2   8 -2.3147 1.39741   1-0.58466 0.87442-0.30841 0.42531 0.65831-0.10426
   3   2   7-3.27743 1.52967   1-0.56549 0.84567-0.31883 0.43567 0.67122-0.18266
   3   2   6-1.70996 1.25138   1-0.53475 0.80537-0.32919 0.44599 0.69305-0.26997
   3   2   5 -3.5372  1.1611   1-0.48771 0.74874-0.33888 0.45562 0.72584-0.36825
   3   2   4 2.93249 1.07399   1-0.41714 0.66860-0.34636 0.46305 0.77132-0.47922
   3   2   3 1.29626 0.87251   1-0.31284 0.55473-0.34846 0.46509 0.82920-0.60257
   3   2   2 0.54951 0.71718   1-0.16288 0.39518-0.33919 0.45577 0.89326-0.73212
   3   2   1 1.54904 0.64043   1 0.03928 0.18346-0.30967 0.42621 0.94562-0.84996
   3   2   0-2.70856 0.61859   1 0.27899-0.06582-0.25293 0.36941 0.95671-0.92654
   3   2  -1-0.67019 0.60113   1 0.51413-0.31055-0.17337 0.28979 0.90506-0.94037
   3   2  -2 1.76165 0.55164   1 0.70191-0.50790-0.08759 0.20397 0.80030-0.90109
   3   2  -3 4.24326 0.71395   1 0.82913-0.64469-0.01107 0.12739 0.67219-0.83847
   3   2  -4 1.11464  0.7708   1 0.90671-0.73185 0.05032 0.06594 0.54455-0.77630
   3   2  -5 0.85193 0.95752   1 0.95068-0.78539 0.09738 0.01884 0.42780-0.72505
   3   2  -6  -2.322 1.19761   1 0.97339-0.81767 0.13300-0.01683 0.32412-0.68686
   3   2  -7 -3.3854 1.19776   1 0.98272-0.83658 0.16001-0.04389 0.23229-0.66052
   3   2  -8 2.49323 1.45887   1 0.98340-0.84684 0.18063-0.06456 0.15031-0.64400
   3   2  -9 2.77483  1.2853   1 0.97824-0.85126 0.19644-0.08043 0.07619-0.63536
   3   2 -10  1.2477 1.58021   1 0.96890-0.85149 0.20858-0.09262 0.00834-0.63300
   3   2 -11-1.49465 1.76677   1 0.95638-0.84855 0.21784-0.10194-0.05452-0.63563
   3   2 -12-3.81358 2.06363   1 0.94130-0.84306 0.22480-0.10894-0.11342-0.64223
   3   2 -13  7.9195 2.09107   1 0.92405-0.83537 0.22985-0.11404-0.16905-0.65206
   3   1 -13 182.945 11.4779   1 0.92595-0.83730 0.20550-0.14807-0.18013-0.64103
   3   1 -12 402.996 13.9151   1 0.94350-0.84528 0.20071-0.14322-0.12491-0.63075
   3   1 -11  14.489 2.29529   1 0.95894-0.85114 0.19401-0.13647-0.06639-0.62379
   3   1 -10 802.502 15.5089   1 0.97190-0.85453 0.18495-0.12736-0.00372-0.62098
   3   1  -9 347.419 10.7347   1 0.98176-0.85481 0.17294-0.11529 0.06421-0.62342
   3   1  -7 290.972 8.36841   1 0.98729-0.84118 0.13618-0.07843 0.22199-0.65024
   3   1  -6 1200.50 13.4302   1 0.97809-0.82242 0.10834-0.05054 0.31605-0.67883
   3   1  -5 2135.34  19.807   1 0.95450-0.78924 0.07097-0.01311 0.42360-0.72088
   3   1  -413315.50 51.3696   1 0.90709-0.73227 0.02058 0.03732 0.54629-0.77807
   3   1  -3 490.515 6.69842   1 0.82061-0.63622-0.04641 0.10436 0.68151-0.84781
   3   1  -2 2798.52 20.6775   1 0.67515-0.48118-0.13066 0.18867 0.81540-0.91622
   3   1  -1 61.9487 3.42122   1 0.45996-0.25640-0.22327 0.28133 0.91645-0.95180
   3   1   1 4945.66 27.3456   1-0.04856 0.27124-0.35428 0.41244 0.91697-0.82136
   3   1   2 2161.99 19.6677   1-0.24308 0.47536-0.37577 0.43399 0.84978-0.68867
   3   1   4 4485.56 32.6815   1-0.47020 0.72162-0.37314 0.43146 0.72362-0.43155
   3   1   5 1445.88 14.5923   1-0.52997 0.79096-0.36374 0.42211 0.68163-0.32407
   3   1   6 1666.00 16.8788   1-0.56878 0.83936-0.35320 0.41162 0.65304-0.22999
   3   1   7 124.951 7.34151   1-0.59333 0.87348-0.34255 0.40103 0.63531-0.14677
   3   1   8 676.875 13.4453   1-0.60783 0.89755-0.33217 0.39070 0.62612-0.07211
   3   1   9  423.00 11.7681   1-0.61494 0.91424-0.32215 0.38073 0.62364-0.00416
   3   1  10 432.552 12.9498   1-0.61645 0.92533-0.31245 0.37108 0.62639 0.05860
   3   1  11 44.7881 8.42036   1-0.61348 0.93193-0.30301 0.36169 0.63328 0.11718
   3   1  12 234.993 12.8034   1-0.60681 0.93483-0.29372 0.35245 0.64347 0.17247
   3   0  12 3.74215 2.24331   1-0.61796 0.94595-0.31815 0.31850 0.62242 0.19349
   3   0  11 1.96338 2.18467   1-0.62626 0.94468-0.32708 0.32740 0.61005 0.14038
   6   2  -1 2278.78 23.0165   1 0.44667-0.03171-0.22635 0.34467 0.92066-0.93279
   1   7  -3 4059.01 34.7416   1 0.91943-0.87510 0.28211 0.12639 0.40278-0.58798
   1   3  -5 1430.94 14.5411   1 0.96337-0.94660 0.26707-0.09350 0.12191-0.44116
   3   0  10 1.58243 1.91536   1-0.63126 0.94010-0.33617 0.33643 0.60065 0.08430
   3   0   9 2.39787  1.3892   1-0.63231 0.93158-0.34553 0.34574 0.59501 0.02444
   3   0   8 2.53002 1.47002   1-0.62846 0.91816-0.35525 0.35540 0.59415-0.04018
   3   0   7-0.54014 1.43217   1-0.61827 0.89839-0.36542 0.36553 0.59944-0.11094
   3   0   6 3.35421 1.20141   1-0.59946 0.87000-0.37609 0.37614 0.61272-0.18971
   3   0   5  6.4106 1.06017   1-0.56838 0.82936-0.38708 0.38708 0.63645-0.27892
   3   0   4 9.01233 1.08366   1-0.51918 0.77056-0.39781 0.39776 0.67363-0.38161
   3   0   3-0.51706 0.78368   1-0.44215 0.68398-0.40652 0.40642 0.72735-0.50078
   3   0   2  2.7576 0.66452   1-0.32244 0.55468-0.40897 0.40881 0.79817-0.63710
   3   0   1 1.84842 0.58298   1-0.14146 0.36411-0.39613 0.39592 0.87721-0.78163
   3   0   0 0.10479 0.62435   1 0.10846 0.10463-0.35416 0.35390 0.93460-0.90449
   3   0  -1 1.69468 0.59406   1 0.39330-0.18977-0.27561 0.27529 0.92438-0.95976
   3   0  -2 12.1385 2.82063   1 0.64124-0.44730-0.17614 0.17578 0.83113-0.93200
   3   0  -3-0.26759 0.65961   1 0.80943-0.62506-0.08285 0.08243 0.69153-0.85789
   3   0  -4 3.28789 0.81122   1 0.90665-0.73186-0.00924 0.00877 0.54757-0.77940
   3   0  -5-0.27058 0.96026   1 0.95789-0.79267 0.04491-0.04543 0.41813-0.71546
   3   0  -6 4.32552 1.11234   1 0.98230-0.82665 0.08415-0.08472 0.30641-0.66920
   3   0  -7 5.59537 1.16836   1 0.99120-0.84513 0.11279-0.11341 0.21001-0.63828
   3   0  -8-11.2863 1.51743   1 0.99077-0.85427 0.13395-0.13462 0.12573-0.61950
   3   0  -9 0.93787 1.51625   1 0.98439-0.85747 0.14973-0.15045 0.05076-0.61000
   3   0 -10 1.20267 1.41876   1 0.97394-0.85659 0.16153-0.16231-0.01708-0.60765
   3   0 -11 6.66174 1.78563   1 0.96049-0.85272 0.17031-0.17114-0.07942-0.61079
   3   0 -12-5.05421 1.84122   1 0.94465-0.84646 0.17671-0.17759-0.13747-0.61824
   3   0 -13 0.74889 2.28164   1 0.92678-0.83816 0.18119-0.18213-0.19212-0.62907
   4   0 -13 5.86146 2.17342   1 0.95470-0.79504 0.15145-0.15247-0.11602-0.69512
   4   0 -12 1018.95  20.283   1 0.96979-0.80056 0.14378-0.14475-0.05528-0.69040
   4   0 -11 1.60814  1.8304   1 0.98197-0.80318 0.13371-0.13463 0.00942-0.68960
   4   0 -10 654.571 14.2453   1 0.99056-0.80218 0.12069-0.12155 0.07897-0.69368
   4   0  -9 0.49325 1.57794   1 0.99445-0.79651 0.10397-0.10478 0.15443-0.70365
   4   0  -8 1386.62 17.8674   1 0.99194-0.78442 0.08253-0.08329 0.23713-0.72086
   4   0  -7 11.1739  1.5981   1 0.98028-0.76319 0.05503-0.05574 0.32843-0.74666
   4   0  -6 2410.50 24.0007   1 0.95516-0.72848 0.01969-0.02035 0.42949-0.78225
   4   0  -5-3.57898 0.90802   1 0.90989-0.67365-0.02552 0.02491 0.54041-0.82769
   4   0  -4 9081.68 46.7005   1 0.83501-0.58920-0.08233 0.08177 0.65829-0.88008
   4   0  -3-0.47842 0.79298   1 0.71956-0.46417-0.15059 0.15008 0.77417-0.93047
   4   0  -217394.80 58.5417   1 0.55704-0.29207-0.22564 0.22519 0.87087-0.96169
   4   0  -1 4.46976 0.84624   1 0.35603-0.08147-0.29698 0.29658 0.92782-0.95317
   4   0   0 7561.46 37.1802   1 0.14396 0.14015-0.35262 0.35227 0.93550-0.89536
   4   0   1 5.08447 0.84712   1-0.04736 0.34107-0.38701 0.38671 0.90424-0.79861
   4   0   2 6593.36   37.11   1-0.20059 0.50388-0.40284 0.40260 0.85464-0.68352
   4   0   3-4.38441  1.0277   1-0.31470 0.62753-0.40626 0.40607 0.80342-0.56683
   4   0   4 4487.96  34.819   1-0.39644 0.71886-0.40263 0.40249 0.75920-0.45713
   4   0   5 7.35117 1.23007   1-0.45387 0.78586-0.39542 0.39533 0.72469-0.35714
   4   0   6 2720.17 27.4788   1-0.49352 0.83511-0.38655 0.38651 0.69978-0.26672
   4   0   7 6.36298 1.46692   1-0.52020 0.87135-0.37702 0.37704 0.68329-0.18476
   4   0   8 251.476 9.67093   1-0.53722 0.89795-0.36730 0.36737 0.67387-0.10984
   4   0   9 4.30089 1.59928   1-0.54686 0.91717-0.35761 0.35773 0.67026-0.04076
   4   0  10 979.851 19.1804   1-0.55071 0.93059-0.34799 0.34816 0.67138 0.02361
   4   0  11-5.94174 1.66267   1-0.54984 0.93929-0.33845 0.33868 0.67640 0.08407
   4   1  11 7.94725 1.78991   1-0.53565 0.92515-0.31358 0.37218 0.69869 0.06182
   4   1  10-0.26729 1.72652   1-0.53438 0.91428-0.32331 0.38184 0.69581-0.00079
   4   1   9 2.84975 1.55533   1-0.52786 0.89820-0.33304 0.39153 0.69707-0.06754
   4   1   8 2.45129 1.39781   1-0.51492 0.87567-0.34275 0.40119 0.70330-0.13926
   4   1   7-6.02295 1.87539   1-0.49373 0.84490-0.35230 0.41069 0.71556-0.21702
   4   1   6 0.30433 1.33895   1-0.46179 0.80340-0.36138 0.41971 0.73497-0.30189
   4   1   5-1.19235 1.10661   1-0.41552 0.74756-0.36930 0.42758 0.76261-0.39502
   4   1   4-0.49471 1.03039   1-0.34999 0.67245-0.37480 0.43303 0.79901-0.49690
   4   1   3 1.36565 0.92009   1-0.25889 0.57177-0.37559 0.43377 0.84318-0.60655
   4   1   2 0.66214 0.93013   1-0.13552 0.43882-0.36793 0.42606 0.89065-0.71951
   4   1   1 -1.5549 0.81888   1 0.02374 0.27000-0.34676 0.40483 0.93111-0.82545
   4   1   0  1.0135 0.75038   1 0.21315 0.07101-0.30748 0.36550 0.94819-0.90802
   4   1  -1  1.7699 0.68299   1 0.41287-0.13829-0.24992 0.30789 0.92592-0.95123
   4   1  -2 3.18886 0.70759   1 0.59521-0.33021-0.18086 0.23878 0.86024-0.95104
   4   1  -3 1.15724 0.81057   1 0.74018-0.48476-0.11073 0.16860 0.76261-0.91888
   4   1  -4-0.42142 1.02808   1 0.84349-0.59763-0.04761 0.10543 0.65059-0.87234
   4   1  -5 2.04903 0.91092   1 0.91154-0.67526 0.00518 0.05258 0.53778-0.82502
   4   1  -6 1.64317 1.00592   1 0.95353-0.72682 0.04771 0.01001 0.43124-0.78398
   4   1  -7 0.25413 1.38026   1 0.97736-0.76022 0.08140-0.02374 0.33343-0.75164
   4   1  -8-3.92987 1.52958   1 0.98870-0.78115 0.10798-0.05037 0.24429-0.72801
   4   1  -9-2.53301 1.61608   1 0.99136-0.79337 0.12893-0.07137 0.16301-0.71217
   4   1 -10-1.30288 1.63772   1 0.98779-0.79938 0.14545-0.08795 0.08828-0.70295
   4   1 -11-6.39118 1.81429   1 0.97959-0.80076 0.15845-0.10100 0.01909-0.69924
   4   1 -12-0.40338 1.80707   1 0.96778-0.79852 0.16860-0.11120-0.04553-0.70010
   4   1 -13-8.53608 2.02023   1 0.95301-0.79333 0.17641-0.11906-0.10639-0.70473
   4   2 -12 205.818 11.9731   1 0.96484-0.79555 0.19352-0.07774-0.03674-0.70886
   4   2 -11 275.411 11.9942   1 0.97634-0.79747 0.18333-0.06751 0.02773-0.70784
   4   2 -10 691.728 15.0738   1 0.98423-0.79579 0.17040-0.05453 0.09648-0.71111
   4   2  -9 209.367 9.06271   1 0.98754-0.78953 0.15411-0.03819 0.17038-0.71952
   4   2  -8 659.779 12.9207   1 0.98482-0.77722 0.13365-0.01767 0.25038-0.73404
   4   2  -7 1020.83 14.3546   1 0.97385-0.75669 0.10800 0.00804 0.33740-0.75558
   4   2  -6 3953.24 35.2017   1 0.95128-0.72454 0.07583 0.04026 0.43224-0.78494
   4   2  -5 269.026 7.32995   1 0.91225-0.67593 0.03574 0.08040 0.53478-0.82200
   4   2  -4 5331.94 35.9379   1 0.85011-0.60421-0.01352 0.12971 0.64303-0.86476
   4   2  -3 6101.28 36.2369   1 0.75707-0.50160-0.07210 0.18834 0.75130-0.90754
   4   2  -2 4929.99   31.55   1 0.62717-0.36213-0.13759 0.25388 0.84870-0.93947
   4   2  -1 767.425  8.5488   1 0.46198-0.18735-0.20383 0.32018 0.92045-0.94574
   4   2   0 9483.79 43.1431   1 0.27562 0.00858-0.26199 0.37839 0.95473-0.91452
   4   2   1 2297.75  22.092   1 0.09118 0.20257-0.30495 0.42139 0.95107-0.84538
   4   2   2 2762.54 25.4384   1-0.07099 0.37434-0.33093 0.44743 0.92080-0.74962
   4   2   3 150.786 5.99412   1-0.20168 0.51459-0.34287 0.45943 0.87874-0.64207
   4   2   4 2331.00 22.7841   1-0.30121 0.62372-0.34522 0.46182 0.83611-0.53396
   4   2   5  438.90 9.53765   1-0.37460 0.70668-0.34176 0.45842 0.79887-0.43124
   4   2   6 1043.66  14.742   1-0.42754 0.76918-0.33506 0.45177 0.76920-0.33609
   4   2   7 43.2881 6.92499   1-0.46490 0.81611-0.32666 0.44342 0.74730-0.24871
   4   2   8 1222.07 18.1544   1-0.49046 0.85124-0.31743 0.43424 0.73244-0.16836
   4   2   9 270.043 10.5935   1-0.50692 0.87728-0.30782 0.42467 0.72372-0.09416
   4   2  10 22.3901 2.65994   1-0.51625 0.89618-0.29805 0.41495 0.72015-0.02511
   4   2  11 22.6435 2.58767   1-0.51982 0.90934-0.28820 0.40518 0.72092 0.03960
   4   3  11-1.17107 2.13052   1-0.50237 0.89191-0.26227 0.43761 0.74299 0.01758
   4   3  10 -4.8973 1.51332   1-0.49634 0.87632-0.27216 0.44745 0.74428-0.04919
   4   3   9-3.21519  1.8024   1-0.48404 0.85445-0.28188 0.45712 0.75004-0.12044
   4   3   8-2.50938 1.46361   1-0.46394 0.82476-0.29128 0.46646 0.76104-0.19693
   4   3   7-5.60151 1.63428   1-0.43389 0.78512-0.30004 0.47516 0.77815-0.27953
   4   3   6-0.56905 1.38502   1-0.39100 0.73268-0.30754 0.48262 0.80208-0.36893
   4   3   5 2.25426 1.20235   1-0.33155 0.66363-0.31277 0.48778 0.83298-0.46533
   4   3   4 3.06671 1.20539   1-0.25079 0.57332-0.31390 0.48887 0.86998-0.56780
   4   3   3 0.73578 1.04903   1-0.14397 0.45692-0.30824 0.48317 0.90970-0.67300
   4   3   2-7.90469 1.01068   1-0.00810 0.31148-0.29214 0.46702 0.94506-0.77385
   4   3   1 2.72947 1.01427   1 0.15420 0.13959-0.26205 0.43687 0.96476-0.85904
   4   3   0-0.72161 0.82661   1 0.33136-0.04713-0.21660 0.39137 0.95626-0.91601
   4   3  -1-0.97902 1.07024   1 0.50415-0.22949-0.15883 0.33355 0.91241-0.93766
   4   3  -2-0.05753 0.97962   1 0.65387-0.38879-0.09570 0.27036 0.83661-0.92734
   4   3  -3-5.03521 0.99565   1 0.77084-0.51533-0.03447 0.20909 0.74017-0.89639
   4   3  -4 0.14155 1.10376   1 0.85505-0.60913 0.02005 0.15451 0.63553-0.85722
   4   3  -5-3.41465 1.21971   1 0.91204-0.67569 0.06615 0.10835 0.53144-0.81861
   4   3  -6-1.53909 1.12618   1 0.94838-0.72161 0.10404 0.07041 0.43250-0.78516
   4   3  -7-3.19304 1.31875   1 0.96973-0.75254 0.13478 0.03963 0.34042-0.75858
   4   3  -8 5.92338 1.80427   1 0.98029-0.77267 0.15955 0.01479 0.25537-0.73899
   4   3  -9-2.26642 1.53986   1 0.98300-0.78495 0.17950-0.00520 0.17669-0.72580
   4   3 -10 1.39426 1.52918   1 0.97986-0.79139 0.19552-0.02127 0.10362-0.71822
   4   3 -11 1.89113 1.77146   1 0.97223-0.79333 0.20834-0.03414 0.03534-0.71542
   4   3 -12-1.62981 1.80705   1 0.96100-0.79168 0.21852-0.04438-0.02889-0.71667
   4   4 -12 149.591 10.5771   1 0.95625-0.78690 0.24361-0.01109-0.02199-0.72356
   4   4 -11  168.92 9.66919   1 0.96727-0.78834 0.23347-0.00090 0.04198-0.72204
   4   4 -10 52.8354 7.66369   1 0.97471-0.78621 0.22079 0.01183 0.10976-0.72432
   4   4  -9 859.806 15.7489   1 0.97773-0.77965 0.20506 0.02762 0.18197-0.73106
   4   4  -8 316.346 10.4015   1 0.97510-0.76744 0.18563 0.04708 0.25935-0.74294
   4   4  -7  874.90  13.999   1 0.96499-0.74776 0.16171 0.07106 0.34257-0.76067
   4   4  -6 923.695 13.3564   1 0.94482-0.71801 0.13233 0.10049 0.43205-0.78467
   4   4  -5 3210.73 31.7104   1 0.91094-0.67456 0.09647 0.13642 0.52766-0.81481
   4   4  -4 1038.29 12.7206   1 0.85852-0.61255 0.05320 0.17974 0.62797-0.84964
   4   4  -3 2056.25 20.1876   1 0.78190-0.52637 0.00228 0.23069 0.72919-0.88537
   4   4  -2 2004.56 19.4835   1 0.67616-0.41105-0.05499 0.28802 0.82415-0.91485
   4   4  -1 3751.12 29.7508   1 0.54026-0.26558-0.11494 0.34803 0.90250-0.92771
   4   4   0 351.078 7.67207   1 0.38075-0.09650-0.17158 0.40471 0.95379-0.91351
   4   4   1 843.312 11.0614   1 0.21232 0.08151-0.21850 0.45169 0.97295-0.86720
   4   4   2 1424.90 14.4053   1 0.05225 0.25114-0.25195 0.48518 0.96365-0.79242
   4   4   3 1068.44  13.139   1-0.08663 0.39961-0.27186 0.50515 0.93586-0.69914
   4   4   4 661.061 11.3855   1-0.19932 0.52188-0.28087 0.51422 0.90025-0.59804
   4   4   5 165.131 7.71068   1-0.28671 0.61885-0.28224 0.51565 0.86461-0.49691
   4   4   6 570.188 12.0405   1-0.35248 0.69420-0.27875 0.51221 0.83322-0.40003
   4   4   7 1189.24 17.6142   1-0.40084 0.75211-0.27235 0.50584 0.80786-0.30920
   4   4   8 155.525 8.96419   1-0.43547 0.79633-0.26424 0.49779 0.78886-0.22471
   4   4   9 294.318 12.0117   1-0.45938 0.82980-0.25519 0.48879 0.77577-0.14615
   4   4  10 19.3045 2.61798   1-0.47477 0.85477-0.24562 0.47927 0.76798-0.07286
   4   4  11 54.7763 9.44686   1-0.48332 0.87289-0.23573 0.46944 0.76474-0.00416
   4   5  10 2.68968  1.9859   1-0.45152 0.83156-0.21834 0.51037 0.79113-0.09599
   4   5   9-7.76274 1.86936   1-0.43294 0.80341-0.22768 0.51966 0.80078-0.17112
   4   5   8-1.75162 1.46797   1-0.40520 0.76609-0.23625 0.52818 0.81563-0.25145
   4   5   7-2.80713 1.59431   1-0.36597 0.71729-0.24354 0.53542 0.83612-0.33742
   4   5   6 3.23439  1.4873   1-0.31230 0.65404-0.24868 0.54050 0.86230-0.42909
   4   5   5 9.50434 1.53785   1-0.24066 0.57283-0.25026 0.54203 0.89331-0.52559
   4   5   4-0.74508 1.09928   1-0.14754 0.47012-0.24627 0.53797 0.92661-0.62437
   4   5   3 0.54178 1.21147   1-0.03047 0.34350-0.23396 0.52563 0.95716-0.72040
   4   5   2-6.48531  1.2211   1 0.10939 0.19404-0.21066 0.50227 0.97693-0.80566
   4   5   1-10.0511 1.27087   1 0.26527 0.02859-0.17469 0.46624 0.97638-0.87059
   4   5   0 2.75749 1.26208   1 0.42421-0.13991-0.12711 0.41863 0.94816-0.90785
   4   5  -1 2.33787 1.03227   1 0.57110-0.29638-0.07211 0.36356 0.89121-0.91638
   4   5  -2 4.79177 1.13312   1 0.69467-0.42953-0.01532 0.30673 0.81144-0.90211
   4   5  -3 0.71598 1.01428   1 0.79062-0.53506 0.03831 0.25304 0.71827-0.87441
   4   5  -4 1.85222 1.06587   1 0.86059-0.61460 0.08596 0.20534 0.62031-0.84194
   4   5  -5 5.48473 1.29629   1 0.90897-0.67256 0.12668 0.16457 0.52345-0.81057
   4   5  -6 0.19899 1.55011   1 0.94059-0.71375 0.16071 0.13049 0.43085-0.78346
   4   5  -7 1.43363 1.58502   1 0.95961-0.74235 0.18881 0.10234 0.34377-0.76186
   4   5  -8-0.91678 1.57212   1 0.96922-0.76153 0.21188 0.07921 0.26239-0.74593
   4   5  -9 7.81308  1.9293   1 0.97173-0.77361 0.23078 0.06026 0.18627-0.73531
   4   5 -10 0.32257 1.65758   1 0.96876-0.78023 0.24620 0.04479 0.11490-0.72944
   4   5 -11-3.70223 1.71951   1 0.96147-0.78250 0.25870 0.03223 0.04770-0.72771
   4   5 -12-2.38996 1.72948   1 0.95062-0.78123 0.26877 0.02211-0.01594-0.72955
   4   6 -11 712.707 17.1653   1 0.95481-0.77581 0.28404 0.06526 0.05248-0.73245
   4   6 -10 109.976 8.76666   1 0.96202-0.77344 0.27173 0.07763 0.11910-0.73361
   4   6  -9 213.185 10.0411   1 0.96499-0.76684 0.25664 0.09276 0.18961-0.73861
   4   6  -8 108.738 7.81169   1 0.96266-0.75494 0.23830 0.11117 0.26445-0.74799
   4   6  -7 2567.65 26.6003   1 0.95357-0.73626 0.21602 0.13349 0.34418-0.76222
   4   6  -6 318.862 9.79984   1 0.93565-0.70877 0.18912 0.16045 0.42901-0.78157
   4   6  -5 490.138 10.6735   1 0.90612-0.66968 0.15681 0.19281 0.51879-0.80587
   4   6  -4 75.9326 5.84148   1 0.86139-0.61537 0.11842 0.23125 0.61245-0.83404
   4   6  -3 3422.01 33.1128   1 0.79729-0.54170 0.07372 0.27599 0.70732-0.86343
   4   6  -2 139.305 6.48293   1 0.70989-0.44471 0.02343 0.32636 0.79854-0.88918
   4   6  -1 1921.93 18.9609   1 0.59730-0.32256-0.03028 0.38010 0.87888-0.90402
   4   6   0 626.364  10.761   1 0.46220-0.17789-0.08336 0.43323 0.94003-0.89969
   4   6   1 2221.95 20.7477   1 0.31310-0.01921-0.13087 0.48079 0.97580-0.86997
   4   6   2  66.442 6.44909   1 0.16283 0.14063-0.16862 0.51860 0.98534-0.81403
   4   6   3 1086.80 14.5863   1 0.02377 0.28927-0.19481 0.54484 0.97367-0.73689
   4   6   4  142.69  7.5718   1-0.09605 0.41868-0.21015 0.56024 0.94891-0.64663
   4   6   5 1070.13  15.982   1-0.19392 0.52612-0.21684 0.56697 0.91882-0.55106
   4   6   6 72.7472 7.53689   1-0.27083 0.61260-0.21730 0.56749 0.88900-0.45575
   4   6   7 244.819 10.4098   1-0.32958 0.68092-0.21361 0.56385 0.86261-0.36389
   4   6   8  24.161 2.66344   1-0.37333 0.73424-0.20729 0.55758 0.84109-0.27688
   4   6   9 442.857 14.5302   1-0.40492 0.77541-0.19931 0.54966 0.82480-0.19510
   4   6  10 13.7828 2.36827   1-0.42674 0.80681-0.19033 0.54072 0.81351-0.11833
   4   7  10 2.76501 2.12176   1-0.40048 0.78059-0.16150 0.57027 0.83497-0.13976
   4   7   9-4.56563 1.92743   1-0.37540 0.74593-0.17004 0.57876 0.84764-0.21791
   4   7   8  4.5937 2.12388   1-0.34000 0.70094-0.17730 0.58595 0.86502-0.30078
   4   7   7 -11.183 1.98126   1-0.29191 0.64328-0.18252 0.59112 0.88708-0.38832
   4   7   6-6.53661  1.8499   1-0.22846 0.57027-0.18460 0.59318 0.91304-0.47975
   4   7   5 1.91273 1.79259   1-0.14698 0.47921-0.18203 0.59053 0.94093-0.57314
   4   7   4-2.43331  1.8147   1-0.04552 0.36818-0.17273 0.58120 0.96707-0.66475
   4   7   3 -2.2261 1.47674   1 0.07561 0.23749-0.15460 0.56302 0.98563-0.74880
   4   7   2 0.47694 1.49383   1 0.21230 0.09120-0.12608 0.53444 0.98940-0.81807
   4   7   1 4.24882 1.09107   1 0.35598-0.06206-0.08724 0.49553 0.97184-0.86598
   4   7   0 2.32967 1.50627   1 0.49522-0.21087-0.04033 0.44857 0.92992-0.88954
   4   7  -1-5.52813 1.41283   1 0.61945-0.34467 0.01064 0.39754 0.86577-0.89088
   4   7  -2 2.72243 1.38944   1 0.72224-0.45703 0.06137 0.34677 0.78547-0.87606
   4   7  -3 2.77322 1.57245   1 0.80210-0.54647 0.10863 0.29947 0.69628-0.85237
   4   7  -4-4.23354 1.29551   1 0.86100-0.61494 0.15062 0.25742 0.60432-0.82588
   4   7  -5 1.56803  1.6338   1 0.90242-0.66593 0.18686 0.22113 0.51363-0.80067
   4   7  -6-0.77181  1.5115   1 0.93000-0.70309 0.21759 0.19035 0.42644-0.77897
   4   7  -7 3.92225 1.73887   1 0.94683-0.72950 0.24336 0.16453 0.34371-0.76174
   4   7  -8-2.32749   1.605   1 0.95539-0.74763 0.26482 0.14301 0.26566-0.74915
   4   7  -9-4.37805 1.69492   1 0.95748-0.75930 0.28264 0.12513 0.19202-0.74098
   4   7 -10-3.70791 2.02634   1 0.95447-0.76586 0.29738 0.11035 0.12238-0.73685
   4   7 -11 4.33181 2.07387   1 0.94730-0.76826 0.30947 0.09820 0.05635-0.73630
   4   8 -10 94.2575 9.30821   1 0.94610-0.75745 0.32312 0.14298 0.12477-0.73919
   4   8  -9 471.765 14.3104   1 0.94921-0.75099 0.30876 0.15739 0.19351-0.74245
   4   8  -8 361.231 12.2529   1 0.94738-0.73958 0.29147 0.17473 0.26598-0.74943
   6   2  -1 2223.86 22.6971   1 0.44667-0.03171-0.22635 0.34467 0.92066-0.93279
   1   7  -3 4005.06 34.6075   1 0.91943-0.87510 0.28211 0.12639 0.40278-0.58798
   1   3  -5 1412.48 14.5101   1 0.96337-0.94660 0.26707-0.09350 0.12191-0.44116
   4   8  -7 203.523 9.77594   1 0.93939-0.72202 0.27077 0.19548 0.34248-0.76045
   4   8  -6 464.583 12.3024   1 0.92360-0.69667 0.24610 0.22020 0.42319-0.77568
   4   8  -5 2027.90  22.031   1 0.89786-0.66135 0.21688 0.24949 0.50793-0.79495
   4   8  -4 280.961 9.83726   1 0.85944-0.61336 0.18259 0.28381 0.59588-0.81741
   4   8  -3 677.532 12.9276   1 0.80519-0.54953 0.14303 0.32342 0.68512-0.84115
   4   8  -2 885.847 14.0962   1 0.73203-0.46679 0.09863 0.36790 0.77221-0.86276
   4   8  -1 1164.41 15.7543   1 0.63799-0.36317 0.05071 0.41585 0.85202-0.87709
   4   8   0 356.915 9.85702   1 0.52379-0.23939 0.00199 0.46464 0.91822-0.87781
   4   8   1 520.163 11.5307   1 0.39413-0.10016-0.04393 0.51061 0.96506-0.85917
   4   8   2 20.8203 2.16001   1 0.25763 0.04591-0.08331 0.55005 0.98961-0.81824
   4   8   3 924.194 15.3663   1 0.12453 0.18858-0.11364 0.58041 0.99328-0.75642
   4   8   4   4.855 1.80977   1 0.00350 0.31918-0.13421 0.60102 0.98109-0.67875
   4   8   5  681.45 14.4852   1-0.10036 0.43264-0.14593 0.61282 0.95948-0.59164
   4   8   6 276.499 10.7483   1-0.18564 0.52748-0.15068 0.61761 0.93416-0.50085
   4   8   7 320.104 12.3809   1-0.25329 0.60470-0.15024 0.61723 0.90926-0.41046
   4   8   8 19.5302 2.56405   1-0.30546 0.66645-0.14624 0.61327 0.88718-0.32290
   4   8   9 56.3501 9.82432   1-0.34457 0.71514-0.13982 0.60692 0.86908-0.23932
   4   9   8  1.5914 1.82918   1-0.26998 0.63100-0.11412 0.63953 0.90732-0.34301
   4   9   7-3.20733 1.60365   1-0.21406 0.56550-0.11682 0.64218 0.92894-0.43010
   4   9   6-0.80225 1.99702   1-0.14276 0.48464-0.11553 0.64082 0.95222-0.51888
   4   9   5-5.08382  1.6319   1-0.05456 0.38686-0.10870 0.63396 0.97438-0.60652
   4   9   4 9.61569 1.82184   1 0.05060 0.27213-0.09468 0.61988 0.99112-0.68874
   4   9   3 0.24251  1.3976   1 0.17030 0.14285-0.07207 0.59722 0.99698-0.76009
   4   9   2-1.68921  1.5226   1 0.29881 0.00475-0.04052 0.56560 0.98645-0.81504
   4   9   1 1.90818 1.56954   1 0.42778-0.13378-0.00108 0.52613 0.95593-0.85000
   4   9   0 1.49578 1.69832   1 0.54828-0.26385 0.04357 0.48143 0.90523-0.86480
   4   9  -1-3.63656 1.66936   1 0.65334-0.37850 0.09004 0.43489 0.83772-0.86276
   4   9  -2 5.51745 1.49673   1 0.73954-0.47427 0.13527 0.38961 0.75872-0.84925
   4   9  -3-2.28924 1.51057   1 0.80673-0.55103 0.17709 0.34775 0.67372-0.82973
   4   9  -4 4.50203 1.43975   1 0.85677-0.61065 0.21436 0.31041 0.58709-0.80858
   4   9  -5-2.03135 1.55539   1 0.89244-0.65589 0.24684 0.27790 0.50170-0.78869
   4   9  -6-1.72499 1.89069   1 0.91645-0.68947 0.27464 0.25002 0.41926-0.77171
   4   9  -7-4.15836 1.97516   1 0.93121-0.71381 0.29829 0.22633 0.34042-0.75835
   4   9  -8 3.22481 1.58284   1 0.93862-0.73079 0.31824 0.20633 0.26541-0.74883
   4   9  -9 2.36861 1.93255   1 0.94014-0.74189 0.33499 0.18954 0.19410-0.74301
   4   9 -10 2.45356 1.90394   1 0.93688-0.74821 0.34899 0.17549 0.12620-0.74061
   4  10  -9 201.456 11.7964   1 0.93026-0.73197 0.36130 0.22159 0.19382-0.74270
   4  10  -8 311.179 12.6604   1 0.92907-0.72121 0.34511 0.23785 0.26398-0.74739
   4  10  -7 247.895 11.6568   1 0.92226-0.70483 0.32589 0.25711 0.33755-0.75546
   4  10  -6  203.63 10.6139   1 0.90851-0.68151 0.30324 0.27980 0.41459-0.76701
   4  10  -5 414.738 12.7738   1 0.88613-0.64955 0.27675 0.30637 0.49491-0.78186
   4  10  -4  433.63 12.4282   1 0.85302-0.60686 0.24596 0.33718 0.57789-0.79934
   4  10  -3  334.26 11.2038   1 0.80677-0.55104 0.21079 0.37241 0.66206-0.81804
   4  10  -2 440.505 11.8242   1 0.74496-0.47965 0.17141 0.41187 0.74498-0.83548
   4  10  -1 344.653 11.2693   1 0.66579-0.39091 0.12868 0.45463 0.82295-0.84796
   4  10   0 509.184 13.0654   1 0.56908-0.28463 0.08443 0.49892 0.89119-0.85071
   4  10   1 632.204 13.9479   1 0.45731-0.16327 0.04129 0.54213 0.94482-0.83886
   4  10   2 185.985  9.9745   1 0.33595-0.03234 0.00222 0.58125 0.98035-0.80891
   4  10   3 491.878 13.0319   1 0.21268 0.10050-0.03017 0.61367 0.99705-0.76012
   4  10   4 298.052  11.922   1 0.09538 0.22739-0.05437 0.63795 0.99732-0.69491
   4  10   5 131.887 9.47072   1-0.01001 0.34235-0.07043 0.65406 0.98565-0.61775
   4  10   6 82.3431 9.88704   1-0.10024 0.44214-0.07926 0.66293 0.96708-0.53370
   4  10   7 45.6831 9.30002   1-0.17454 0.52603-0.08227 0.66599 0.94592-0.44706
   4  10   8 146.204 11.8682   1-0.23382 0.59488-0.08094 0.66473 0.92523-0.36088
   4  11   7-8.39232 1.83811   1-0.13510 0.48662-0.04665 0.68875 0.96005-0.46115
   4  11   6-2.66078 2.02323   1-0.05847 0.40040-0.04195 0.68399 0.97865-0.54524
   4  11   5-4.63981 1.70142   1 0.03292 0.29946-0.03126 0.67327 0.99333-0.62540
   4  11   4-0.26457 1.73161   1 0.13753 0.18527-0.01349 0.65544 0.99988-0.69744
   4  11   3  0.3293 1.72448   1 0.25160 0.06161 0.01199 0.62989 0.99386-0.75690
   4  11   2-1.37579 1.62201   1 0.36913-0.06549 0.04475 0.59710 0.97170-0.80022
   4  11   1-2.27788 2.04198   1 0.48295-0.18888 0.08313 0.55866 0.93203-0.82603
   4  11   0 4.50933 1.79841   1 0.58657-0.30208 0.12467 0.51706 0.87620-0.83569
   4  11  -1 3.01685 1.58044   1 0.67564-0.40072 0.16673 0.47497 0.80771-0.83269
   4  11  -2-0.06846 1.99826   1 0.74845-0.48310 0.20703 0.43459 0.73098-0.82143
   4  11  -3-1.08153 1.85509   1 0.80541-0.54965 0.24418 0.39739 0.65007-0.80602
   4  11  -4-0.00394 1.87111   1 0.84818-0.60199 0.27743 0.36410 0.56822-0.78965
   4  11  -5 -5.5017 1.67851   1 0.87893-0.64232 0.30660 0.33487 0.48753-0.77443
   4  11  -6 3.38183 1.69139   1 0.89976-0.67272 0.33188 0.30955 0.40920-0.76161
   4  11  -7-0.42638 1.97424   1 0.91252-0.69506 0.35356 0.28781 0.33388-0.75176
   4  11  -8 1.42007 1.95247   1 0.91871-0.71083 0.37206 0.26927 0.26170-0.74508
   4  12  -6  190.96 11.3618   1 0.89016-0.66309 0.36052 0.33928 0.40312-0.75548
   4  12  -5 60.6188 9.28784   1 0.87082-0.63416 0.33643 0.36341 0.47952-0.76639
   4  12  -4 158.874 10.6456   1 0.84228-0.59606 0.30875 0.39114 0.55807-0.77946
   4  12  -3 71.8917 8.92504   1 0.80269-0.54690 0.27733 0.42262 0.63770-0.79362
   4  12  -2 300.226  11.962   1 0.75015-0.48478 0.24226 0.45773 0.71661-0.80703
   4  12  -1 171.597 10.2264   1 0.68310-0.40815 0.20419 0.49585 0.79203-0.81697
   4  12   0 48.7668 8.50266   1 0.60100-0.31648 0.16431 0.53581 0.86040-0.81986
   4  12   1 124.815 10.0157   1 0.50501-0.21090 0.12445 0.57571 0.91779-0.81177
   4  12   2 452.745 14.4347   1 0.39854-0.09487 0.08699 0.61321 0.96081-0.78931
   4  12   3 33.5752 3.40445   1 0.28702 0.02622 0.05420 0.64604 0.98772-0.75072
   4  12   4 28.6271 3.06055   1 0.17684 0.14598 0.02786 0.67245 0.99906-0.69658
   4  12   5  70.997 10.0815   1 0.07385 0.25854 0.00864 0.69173 0.99751-0.62954
   4  13   3 5.83952 2.08868   1 0.31896-0.00568 0.09641 0.66221 0.97892-0.74189
   4  13   2  0.9075 2.20929   1 0.42435-0.12065 0.12890 0.62967 0.94797-0.77642
   4  13   1-4.46193 2.20134   1 0.52373-0.22960 0.16528 0.59326 0.90228-0.79623
   4  13   0-2.53161 1.89379   1 0.61261-0.32806 0.20337 0.55511 0.84386-0.80328
   4  13  -1  3.3584 2.12827   1 0.68834-0.41336 0.24120 0.51723 0.77587-0.80079
   4  13  -2 5.19364 1.82614   1 0.75015-0.48474 0.27716 0.48123 0.70185-0.79225
   4  13  -3 3.40427 1.94837   1 0.79867-0.54283 0.31023 0.44808 0.62490-0.78078
   4  13  -4 9.12886 2.09844   1 0.83531-0.58905 0.33996 0.41830 0.54737-0.76872
   4  13  -5-0.82558 1.79589   1 0.86177-0.62509 0.36626 0.39197 0.47082-0.75768
   5  13  -3 4.38302  2.4202   1 0.78117-0.45430 0.28117 0.47707 0.66376-0.80960
   5  13  -2 158.287 11.0047   1 0.73041-0.39397 0.25003 0.50825 0.73388-0.81424
   5  13  -1  11.208 2.36149   1 0.66870-0.32268 0.21726 0.54109 0.79975-0.81463
   5  13   0  32.244 3.40795   1 0.59628-0.24070 0.18379 0.57459 0.85901-0.80840
   5  13   1 18.3909 2.71496   1 0.51448-0.14931 0.15097 0.60747 0.90927-0.79318
   5  13   2 122.103 11.9025   1 0.42579-0.05105 0.12025 0.63823 0.94868-0.76710
   5  12   4 5.42733 1.98249   1 0.21055 0.18331 0.02990 0.67032 0.99725-0.68474
   5  12   3 2.55395  2.0942   1 0.30541 0.07887 0.05208 0.64811 0.98482-0.73779
   5  12   2 5.95878 1.82059   1 0.40207-0.02736 0.07938 0.62075 0.96047-0.77892
   5  12   1 4.04468  1.9376   1 0.49616-0.13103 0.11080 0.58928 0.92348-0.80743
   5  12   0 0.52769  2.0538   1 0.58363-0.22807 0.14479 0.55522 0.87456-0.82398
   5  12  -1 4.00991 1.53096   1 0.66144-0.31546 0.17977 0.52019 0.81558-0.83048
   5  12  -2-3.44847 1.52874   1 0.72793-0.39153 0.21425 0.48566 0.74908-0.82948
   5  12  -3-2.81205 1.65373   1 0.78267-0.45583 0.24703 0.45282 0.67774-0.82361
   5  12  -4-3.38036 2.02947   1 0.82615-0.50889 0.27743 0.42239 0.60387-0.81524
   5  12  -5 10.2362  2.1487   1 0.85942-0.55174 0.30500 0.39478 0.52931-0.80616
   5  12  -6 5.21044 2.28673   1 0.88373-0.58562 0.32962 0.37009 0.45536-0.79769
   5  11  -7  49.666 9.05173   1 0.90956-0.62107 0.32233 0.31897 0.38973-0.79759
   5  11  -6 148.262 10.2365   1 0.89159-0.59353 0.29954 0.34181 0.46384-0.80621
   5  11  -5 405.048 13.4464   1 0.86540-0.55775 0.27367 0.36772 0.53950-0.81637
   5  11  -4 668.309 15.8812   1 0.82957-0.51235 0.24468 0.39677 0.61577-0.82717
   5  11  -3 59.7843 8.86737   1 0.78271-0.45592 0.21266 0.42882 0.69122-0.83712
   5  11  -2 77.4743 8.26812   1 0.72369-0.38733 0.17814 0.46341 0.76373-0.84417
   5  11  -1 426.622 13.2163   1 0.65204-0.30609 0.14193 0.49967 0.83070-0.84564
   5  11   0  153.78 9.88266   1 0.56844-0.21292 0.10542 0.53623 0.88913-0.83858
   5  11   1 29.8923 2.96203   1 0.47503-0.10992 0.07029 0.57142 0.93629-0.82027
   5  11   2 72.0596 8.80898   1 0.37545-0.00077 0.03835 0.60341 0.97037-0.78886
   5  11   3 245.461 12.0199   1 0.27434 0.10991 0.01113 0.63066 0.99100-0.74400
   5  11   4 272.526 12.0853   1 0.17649 0.21733-0.01037 0.65222 0.99938-0.68691
   5  11   5-8.08609 2.16305   1 0.08589 0.31750-0.02592 0.66782 0.99796-0.62000
   5  11   6 145.421 10.9891   1 0.00527 0.40769-0.03582 0.67778 0.98972-0.54628
   5  10   7 6.96551 1.95114   1-0.09935 0.52187-0.07674 0.66039 0.96749-0.45859
   5  10   6 0.25816 2.14464   1-0.03143 0.44438-0.07306 0.65666 0.98194-0.53852
   5  10   5  1.6922 1.99205   1 0.04869 0.35466-0.06454 0.64806 0.99335-0.61541
   5  10   4-3.03727 1.66336   1 0.14017 0.25361-0.05024 0.63372 0.99870-0.68626
   5  10   3  2.9328 1.90813   1 0.24056 0.14365-0.02963 0.61307 0.99465-0.74769
   5  10   2 4.08294 1.83569   1 0.34584 0.02880-0.00279 0.58616 0.97822-0.79674
   5  10   1-2.04569  1.6419   1 0.45094-0.08588 0.02949 0.55384 0.94757-0.83158
   5  10   0 5.32855 1.55302   1 0.55057-0.19508 0.06563 0.51765 0.90265-0.85214
   5  10  -1 3.31932  1.6966   1 0.64035-0.29444 0.10366 0.47957 0.84512-0.86010
   5  10  -2 5.96603 1.89649   1 0.71757-0.38124 0.14164 0.44153 0.77789-0.85836
   5  10  -3-2.84364  1.7871   1 0.78125-0.45448 0.17800 0.40510 0.70425-0.85019
   5  10  -4 0.49413 1.82394   1 0.83177-0.51457 0.21175 0.37133 0.62720-0.83862
   5  10  -5-2.60563 1.64576   1 0.87034-0.56273 0.24225 0.34075 0.54913-0.82604
   5  10  -6-2.59512 2.10514   1 0.89852-0.60048 0.26941 0.31357 0.47171-0.81411
   5  10  -7 1.86561 1.88383   1 0.91790-0.62944 0.29323 0.28968 0.39599-0.80387
   5  10  -8-3.44115 1.90945   1 0.92988-0.65099 0.31395 0.26891 0.32255-0.79591
   5   9  -9 184.051 11.0846   1 0.94482-0.67555 0.30431 0.22012 0.25446-0.79335
   5   9  -8 246.263 11.1893   1 0.93835-0.65949 0.28574 0.23876 0.32664-0.80004
   5   9  -7 726.877 16.0488   1 0.92537-0.63694 0.26416 0.26040 0.40155-0.80947
   5   9  -6 460.354 13.1695   1 0.90453-0.60652 0.23922 0.28538 0.47898-0.82141
   5   9  -5 300.212 10.7621   1 0.87425-0.56667 0.21074 0.31391 0.55824-0.83518
   5   9  -4 101.193 7.96815   1 0.83272-0.51557 0.17862 0.34608 0.63816-0.84963
   5   9  -3 1244.23 18.2082   1 0.77822-0.45149 0.14306 0.38170 0.71686-0.86283
   5   9  -2 338.454 10.7913   1 0.70948-0.37317 0.10475 0.42006 0.79155-0.87204
   5   9  -1 319.783 10.7259   1 0.62620-0.28032 0.06492 0.45993 0.85882-0.87383
   5   9   0 628.816 13.4889   1 0.52982-0.17436 0.02542 0.49949 0.91502-0.86454
   5   9   1 380.554  11.343   1 0.42376-0.05874-0.01158 0.53653 0.95715-0.84119
   5   9   2 10.0862 1.86614   1 0.31321 0.06140-0.04395 0.56896 0.98378-0.80234
   5   9   3 407.492  12.165   1 0.20409 0.18009-0.07017 0.59523 0.99558-0.74865
   5   9   4 19.6451 2.24206   1 0.10177 0.29199-0.08958 0.61470 0.99506-0.68264
   5   9   5 504.802 14.2778   1 0.01008 0.39324-0.10243 0.62758 0.98576-0.60787
   5   9   6 91.9702 9.72787   1-0.06896 0.48186-0.10947 0.63469 0.97134-0.52797
   5   9   7 43.6052 8.80304   1-0.13495 0.55743-0.11178 0.63706 0.95487-0.44600
   5   9   8 50.4946 10.0672   1-0.18852 0.62057-0.11045 0.63576 0.93858-0.36424
   5   8   8-4.96051 1.91529   1-0.22141 0.65343-0.14340 0.61036 0.92268-0.34836
   5   8   7 -4.7206 2.03428   1-0.17056 0.59301-0.14589 0.61279 0.93979-0.43096
   5   8   6-3.92101 1.74187   1-0.10699 0.51986-0.14496 0.61181 0.95798-0.51463
   5   8   5-1.42374 1.48817   1-0.02969 0.43300-0.13950 0.60630 0.97516-0.59730
   5   8   4 5.57915 1.72852   1 0.06146 0.33226-0.12832 0.59506 0.98831-0.67593
   5   8   3 4.49508 1.41069   1 0.16503 0.21911-0.11036 0.57704 0.99357-0.74667
   5   8   2-5.32383  1.2485   1 0.27750 0.09708-0.08507 0.55171 0.98683-0.80542
   5   8   1 0.08604 1.59915   1 0.39332-0.02833-0.05290 0.51948 0.96481-0.84888
   5   8   0 5.55118 1.76931   1 0.50601-0.15058-0.01521 0.48176 0.92610-0.87565
   5   8  -1 5.49087  1.8014   1 0.60941-0.26356 0.02571 0.44078 0.87172-0.88677
   5   8  -2 4.55871 1.83542   1 0.69924-0.36297 0.06740 0.39903 0.80472-0.88524
   5   8  -3 6.21927  1.4936   1 0.77355-0.44686 0.10775 0.35863 0.72909-0.87510
   5   8  -4 5.33131 1.57416   1 0.83238-0.51525 0.14524 0.32109 0.64876-0.86025
   5   8  -5 1.12678  1.6043   1 0.87711-0.56956 0.17909 0.28719 0.56688-0.84386
   5   8  -6 -0.4262  1.6407   1 0.90965-0.61168 0.20899 0.25722 0.48568-0.82813
   5   8  -7 4.84996  1.6489   1 0.93202-0.64363 0.23507 0.23110 0.40647-0.81441
   5   8  -8 1.11241 1.79038   1 0.94601-0.66719 0.25755 0.20856 0.33002-0.80344
   5   8  -9-1.22258 2.08926   1 0.95314-0.68389 0.27682 0.18924 0.25656-0.79547
   5   8 -10-2.39045 1.89013   1 0.95460-0.69493 0.29321 0.17280 0.18613-0.79052
   5   7 -11 159.029 10.8193   1 0.95946-0.70940 0.28055 0.12704 0.11801-0.78791
   5   7 -10 124.541 9.74219   1 0.96251-0.70287 0.26632 0.14133 0.18637-0.79080
   5   7  -9 752.045 16.5323   1 0.96066-0.69145 0.24939 0.15829 0.25787-0.79681
   5   7  -8 7.21175 1.98617   1 0.95289-0.67409 0.22942 0.17833 0.33267-0.80612
   5   7  -7 495.639 13.1174   1 0.93786-0.64950 0.20600 0.20180 0.41073-0.81870
   5   7  -6  591.48 13.2896   1 0.91388-0.61594 0.17871 0.22914 0.49181-0.83430
   5   7  -5 1442.39  18.598   1 0.87892-0.57141 0.14728 0.26062 0.57508-0.85208
   5   7  -4 264.001 9.45916   1 0.83071-0.51362 0.11160 0.29635 0.65899-0.87051
   5   7  -3  760.72   13.47   1 0.76712-0.44046 0.07204 0.33597 0.74097-0.88702
   5   7  -2 407.718 10.4355   1 0.68674-0.35049 0.02957 0.37850 0.81738-0.89794
   5   7  -1 1925.67 19.6921   1 0.58976-0.24395-0.01406 0.42216 0.88376-0.89883
   5   7   0 362.156 9.88375   1 0.47891-0.12351-0.05627 0.46445 0.93572-0.88530
   5   7   1 843.845 14.0065   1 0.35952 0.00544-0.09438 0.50260 0.97030-0.85441
   5   7   2 964.608 15.2179   1 0.23869 0.13585-0.12606 0.53432 0.98710-0.80572
   5   7   3 1201.12 17.1445   1 0.12355 0.26056-0.15005 0.55837 0.98841-0.74155
   6   2  -1 2253.14  22.848   1 0.44691-0.03198-0.22626 0.34461 0.92060-0.93284
   1   7  -3 4064.86 34.6926   1 0.91943-0.87506 0.28204 0.12646 0.40286-0.58803
   1   3  -5 1408.18 14.4716   1 0.96339-0.94656 0.26701-0.09343 0.12205-0.44129
   5   7   4 145.417 8.72971   1 0.01954 0.37416-0.16629 0.57467 0.97836-0.66601
   5   7   5 301.429 10.9121   1-0.07034 0.47361-0.17568 0.58411 0.96153-0.58370
   5   7   6  177.14 9.33437   1-0.14526 0.55809-0.17949 0.58795 0.94190-0.49860
   5   7   7 578.412 14.9495   1-0.20590 0.62832-0.17901 0.58754 0.92239-0.41358
   5   7   8 25.2751 2.95849   1-0.25375 0.68572-0.17545 0.58402 0.90479-0.33052
   5   7   9 115.663 10.3009   1-0.29042 0.73199-0.16963 0.57826 0.89015-0.25037
   5   6   9 0.87605 2.43532   1-0.31889 0.76041-0.19999 0.55023 0.87090-0.23117
   5   6   8 -9.1062  2.2302   1-0.28525 0.71721-0.20652 0.55674 0.88511-0.31086
   5   6   7-3.29905 1.57874   1-0.24075 0.66312-0.21115 0.56130 0.90278-0.39403
   5   6   6-3.38779 1.56499   1-0.18344 0.59624-0.21298 0.56308 0.92323-0.47996
   5   6   5 6.03391  1.5819   1-0.11154 0.51477-0.21087 0.56092 0.94490-0.56710
   5   6   4-5.03946 1.71572   1-0.02375 0.41740-0.20342 0.55342 0.96511-0.65280
   5   6   3 4.08203   1.528   1 0.07984 0.30425-0.18911 0.53907 0.97990-0.73307
   5   6   2 2.50909 1.42545   1 0.19687 0.17764-0.16676 0.51666 0.98430-0.80295
   5   6   1 2.81087  1.1951   1 0.32221 0.04273-0.13597 0.48582 0.97334-0.85748
   5   6   0 0.05559 1.20789   1 0.44828-0.09293-0.09776 0.44754 0.94364-0.89326
   5   6  -1 2.30374 1.26847   1 0.56699-0.22121-0.05435 0.40410 0.89480-0.90990
   5   6  -2 1.17014 1.26469   1 0.67169-0.33550-0.00885 0.35853 0.82953-0.91012
   5   6  -3-0.58123  1.4585   1 0.75880-0.43217 0.03588 0.31375 0.75253-0.89861
   5   6  -4 0.59497 1.31538   1 0.82764-0.51058 0.07766 0.27192 0.66891-0.88046
   5   6  -5 4.81324 1.46674   1 0.87966-0.57218 0.11530 0.23422 0.58288-0.85991
   5   6  -6-4.40609 1.29478   1 0.91724-0.61933 0.14838 0.20110 0.49741-0.83994
   5   6  -7-0.29779 1.67103   1 0.94292-0.65460 0.17695 0.17248 0.41433-0.82236
   5   6  -8 3.48196 1.91464   1 0.95901-0.68026 0.20135 0.14804 0.33457-0.80807
   5   6  -9-1.90922 1.75307   1 0.96742-0.69824 0.22203 0.12728 0.25841-0.79738
   5   6 -10-2.24736 1.89895   1 0.96963-0.71001 0.23948 0.10979 0.18584-0.79029
   5   6 -11-0.74431 1.92795   1 0.96676-0.71673 0.25410 0.09513 0.11662-0.78656
   5   5 -11 380.981 13.6323   1 0.97325-0.72326 0.22772 0.06313 0.11441-0.78439
   5   5 -10 163.296 10.3738   1 0.97596-0.71639 0.21273 0.07817 0.18448-0.78896
   5   5  -9 527.729  13.604   1 0.97343-0.70429 0.19475 0.09619 0.25817-0.79718
   5   5  -8 249.732 9.83778   1 0.96439-0.68567 0.17332 0.11770 0.33578-0.80931
   5   5  -7  657.88 13.5418   1 0.94720-0.65890 0.14789 0.14317 0.41734-0.82539
   5   5  -6 265.849  9.4583   1 0.91971-0.62183 0.11796 0.17314 0.50254-0.84509
   5   5  -5 1674.20 18.2206   1 0.87930-0.57186 0.08315 0.20800 0.59029-0.86736
   5   5  -4 224.433 8.09916   1 0.82309-0.50606 0.04340 0.24782 0.67854-0.89013
   5   5  -3 1546.37 16.3664   1 0.74843-0.42183-0.00077 0.29204 0.76379-0.90990
   5   5  -2 402.639 9.47146   1 0.65393-0.31775-0.04784 0.33916 0.84109-0.92172
   5   5  -1 1250.42 14.4892   1 0.54082-0.19508-0.09524 0.38660 0.90468-0.91982
   5   5   0 217.509 7.50441   1 0.41394-0.05861-0.13957 0.43100 0.94959-0.89925
   5   5   1 2814.10 26.3452   1 0.28130 0.08360-0.17758 0.46906 0.97357-0.85774
   5   5   2 618.694 11.5267   1 0.15213 0.22234-0.20706 0.49858 0.97813-0.79682
   5   5   3  483.63 10.5801   1 0.03416 0.34990-0.22743 0.51902 0.96786-0.72106
   5   5   4 518.783 11.5067   1-0.06802 0.46163-0.23956 0.53118 0.94852-0.63625
   5   5   5 781.321 14.4091   1-0.15289 0.55609-0.24497 0.53666 0.92534-0.54757
   5   5   6 239.941 10.0247   1-0.22124 0.63400-0.24541 0.53713 0.90209-0.45884
   5   5   7 193.908 9.68742   1-0.27480 0.69715-0.24226 0.53405 0.88118-0.37244
   5   5   8 422.434 13.6351   1-0.31578 0.74770-0.23669 0.52852 0.86377-0.28956
   5   5   9 402.466 13.8711   1-0.34622 0.78770-0.22947 0.52135 0.85032-0.21062
   5   5  10 44.8225 8.75133   1-0.36784 0.81892-0.22111 0.51305 0.84085-0.13566
   5   4  10 2.04669 2.05322   1-0.39109 0.84213-0.24940 0.48297 0.82036-0.11520
   5   4   9-1.37964 1.76414   1-0.37227 0.81374-0.25812 0.49164 0.82859-0.18891
   5   4   8 2.93234  1.9273   1-0.34511 0.77699-0.26593 0.49939 0.84099-0.26681
   5   4   7 5.60415 1.62788   1-0.30781 0.73013-0.27236 0.50577 0.85775-0.34906
   5   4   6-1.02342 1.55486   1-0.25830 0.67102-0.27673 0.51008 0.87867-0.43546
   5   4   5 0.88494  1.5199   1-0.19407 0.59723-0.27794 0.51125 0.90296-0.52522
   5   4   4 0.99184 1.31621   1-0.11286 0.50644-0.27458 0.50783 0.92861-0.61638
   5   4   3-0.06863 1.10448   1-0.01313 0.39713-0.26482 0.49801 0.95215-0.70539
   5   4   2 5.52648 1.24533   1 0.10469 0.26974-0.24675 0.47990 0.96830-0.78703
   5   4   1 2.12791 1.12329   1 0.23680 0.12808-0.21904 0.45214 0.97061-0.85481
   5   4   0-4.69692 1.17993   1 0.37559-0.02031-0.18172 0.41476 0.95322-0.90291
   5   4  -1-0.89937 1.15338   1 0.51092-0.16522-0.13672 0.36971 0.91319-0.92837
   5   4  -2  3.3304 1.06116   1 0.63311-0.29698-0.08751 0.32045 0.85200-0.93266
   5   4  -3  1.0571 0.98188   1 0.73581-0.40924-0.03798 0.27088 0.77475-0.92090
   5   4  -4   3.378 1.32868   1 0.81695-0.49995 0.00873 0.22412 0.68795-0.89958
   5   4  -5 3.03544 1.26756   1 0.87781-0.57040 0.05079 0.18200 0.59737-0.87449
   5   4  -6 1.24922 1.40055   1 0.92131-0.62347 0.08748 0.14526 0.50714-0.84975
   5   4  -7-2.36886 1.40436   1 0.95072-0.66247 0.11884 0.11384 0.41973-0.82780
   5   4  -8-4.30645 1.29214   1 0.96905-0.69036 0.14534 0.08730 0.33628-0.80984
   5   4  -9-4.18557 1.46403   1 0.97871-0.70959 0.16755 0.06504 0.25717-0.79620
   5   4 -10 2.54101 1.75899   1 0.98154-0.72201 0.18606 0.04647 0.18231-0.78682
   5   4 -11 1.31651 1.92665   1 0.97894-0.72897 0.20141 0.03107 0.11139-0.78141
   5   4 -12-9.36506 1.95399   1 0.97190-0.73151 0.21406 0.01838 0.04404-0.77954
   5   3 -12  373.25  14.356   1 0.97676-0.73640 0.18805-0.01399 0.03959-0.77511
   5   3 -11 212.778 11.1474   1 0.98384-0.73391 0.17519-0.00108 0.10753-0.77757
   5   3 -10 341.672 12.2503   1 0.98638-0.72688 0.15949 0.01466 0.17928-0.78385
   5   3  -9 143.767 8.64462   1 0.98327-0.71419 0.14044 0.03377 0.25533-0.79442
   5   3  -8 1538.03 19.6386   1 0.97301-0.69434 0.11743 0.05683 0.33604-0.80964
   5   3  -7 873.636 14.4474   1 0.95350-0.66526 0.08980 0.08451 0.42151-0.82962
   5   3  -6 520.396 10.9406   1 0.92200-0.62420 0.05689 0.11748 0.51134-0.85396
   5   3  -5 365.027 9.02141   1 0.87512-0.56773 0.01816 0.15626 0.60418-0.88133
   5   3  -4 1910.67  18.897   1 0.80907-0.49213-0.02639 0.20086 0.69719-0.90884
   5   3  -3 1216.31 13.6304   1 0.72067-0.39414-0.07586 0.25037 0.78543-0.93160
   5   3  -2 1451.79 14.3471   1 0.60891-0.27280-0.12790 0.30247 0.86214-0.94283
   5   3  -1 1338.80 13.5239   1 0.47696-0.13129-0.17878 0.35340 0.92004-0.93525
   5   3   0 6153.32 40.2934   1 0.33308 0.02217-0.22406 0.39874 0.95411-0.90383
   5   3   1 4048.84 33.3717   1 0.18877 0.17608-0.26017 0.43491 0.96407-0.84831
   5   3   2 876.554  12.052   1 0.05481 0.31958-0.28566 0.46043 0.95453-0.77329
   5   3   3  38.563 5.38756   1-0.06157 0.44555-0.30109 0.47592 0.93269-0.68596
   5   3   4 683.999 12.0046   1-0.15784 0.55139-0.30838 0.48327 0.90545-0.59324
   5   3   5 1710.78 18.8982   1-0.23464 0.63778-0.30970 0.48464 0.87793-0.50023
   5   3   6 1154.53 16.9401   1-0.29430 0.70700-0.30693 0.48192 0.85319-0.41001
   5   3   7 86.2139 7.66212   1-0.33958 0.76185-0.30146 0.47651 0.83270-0.32404
   5   3   8 236.447 10.4911   1-0.37306 0.80491-0.29427 0.46936 0.81695-0.24281
   5   3   9 180.896  10.037   1-0.39695 0.83837-0.28598 0.46112 0.80585-0.16623
   5   3  10 339.562 13.1475   1-0.41295 0.86396-0.27697 0.45217 0.79907-0.09396
   5   2  11 0.30882 1.70868   1-0.44053 0.90107-0.29429 0.41116 0.77580-0.00525
   5   2  10 9.27013  2.0414   1-0.43336 0.88433-0.30385 0.42068 0.77715-0.07206
   5   2   9-0.35377 1.61661   1-0.42009 0.86150-0.31306 0.42984 0.78233-0.14273
   5   2   8 -5.1766 1.50706   1-0.39950 0.83132-0.32174 0.43847 0.79186-0.21774
   5   2   7 1.09793 1.56048   1-0.36985 0.79209-0.32957 0.44625 0.80627-0.29764
   5   2   6-3.56535 1.58988   1-0.32900 0.74168-0.33602 0.45265 0.82584-0.38269
   5   2   5 -4.7175 1.40628   1-0.27423 0.67734-0.34023 0.45680 0.85048-0.47282
   5   2   4-0.45042 1.22026   1-0.20252 0.59603-0.34090 0.45741 0.87916-0.56698
   5   2   3 1.69775 1.05369   1-0.11070 0.49466-0.33612 0.45258 0.90945-0.66275
   5   2   2 3.84142 1.14799   1 0.00297 0.37141-0.32355 0.43996 0.93661-0.75539
   5   2   1 2.86098 1.10105   1 0.13732 0.22747-0.30079 0.41715 0.95350-0.83778
   5   2   0 2.11058 0.89764   1 0.28625 0.06897-0.26646 0.38277 0.95178-0.90154
   5   2  -1-7.09864 1.08431   1 0.43854-0.09291-0.22140 0.33765 0.92486-0.94009
   5   2  -2 1.31787 0.96269   1 0.58091-0.24484-0.16906 0.28527 0.87132-0.95204
   5   2  -3-5.28514 1.09638   1 0.70275-0.37626-0.11443 0.23058 0.79577-0.94198
   5   2  -4 -0.7355 1.05588   1 0.79933-0.48240-0.06201 0.17812 0.70625-0.91795
   5   2  -5-2.68805 1.02892   1 0.87117-0.56381-0.01475 0.13080 0.61075-0.88794
   5   2  -6 6.64311 1.35253   1 0.92180-0.62404 0.02619 0.08980 0.51509-0.85774
   5   2  -7 2.97191 1.62183   1 0.95553-0.66733 0.06078 0.05516 0.42266-0.83081
   5   2  -8-4.67137 1.63883   1 0.97627-0.69765 0.08960 0.02628 0.33507-0.80869
   5   2  -9-4.97812 1.51628   1 0.98714-0.71809 0.11343 0.00241 0.25272-0.79183
   5   2 -10 0.97549 1.38975   1 0.99047-0.73101 0.13303-0.01724 0.17541-0.78003
   5   2 -11-0.31916 1.71355   1 0.98795-0.73805 0.14906-0.03332 0.10282-0.77290
   5   2 -12-1.11087 1.86471   1 0.98077-0.74046 0.16212-0.04643 0.03427-0.76985
   5   1 -12 520.797 15.6384   1 0.98397-0.74367 0.13625-0.07894 0.02816-0.76376
   5   1 -11  135.62 9.93087   1 0.99128-0.74142 0.12303-0.06566 0.09722-0.76735
   5   1 -10 1171.71 19.4016   1 0.99383-0.73439 0.10667-0.04925 0.17072-0.77536
   5   1  -9 251.765 10.1146   1 0.99031-0.72130 0.08653-0.02907 0.24925-0.78839
   5   1  -8 1202.29 17.2526   1 0.97886-0.70028 0.06187-0.00434 0.33334-0.80700
   5   1  -7 148.107  7.4729   1 0.95683-0.66867 0.03178 0.02580 0.42322-0.83140
   5   1  -6 2786.38 27.4352   1 0.92067-0.62294-0.00463 0.06225 0.51844-0.86112
   5   1  -5 344.338 8.57397   1 0.86587-0.55856-0.04799 0.10567 0.61713-0.89434
   5   1  -4 3313.06 30.6171   1 0.78745-0.47056-0.09825 0.15597 0.71524-0.92697
   5   1  -3 183.096 6.31501   1 0.68165-0.35520-0.15382 0.21159 0.80575-0.95199
   5   1  -2 7739.80 43.1449   1 0.54866-0.21262-0.21104 0.26888 0.87929-0.96005
   5   1  -1 1331.90 13.0866   1 0.39532-0.04971-0.26450 0.32238 0.92716-0.94243
   5   1   0 3420.69 28.7007   1 0.23501 0.12017-0.30873 0.36666 0.94568-0.89547
   5   1   1  877.75 11.0567   1 0.08277 0.28198-0.34063 0.39862 0.93851-0.82281
   5   1   2 5025.69 36.4231   1-0.05044 0.42477-0.36024 0.41828 0.91434-0.73316
   5   1   3 3394.89 31.7495   1-0.15997 0.54389-0.36976 0.42785 0.88251-0.63584
   5   1   4 3153.69 27.9881   1-0.24636 0.63984-0.37204 0.43018 0.84997-0.53782
   5   1   5 722.449 12.5151   1-0.31251 0.71558-0.36952 0.42772 0.82083-0.44320
   5   1   6 523.244 11.8714   1-0.36212 0.77475-0.36403 0.42227 0.79689-0.35379
   5   1   7 249.911 9.73516   1-0.39845 0.82067-0.35674 0.41504 0.77867-0.27007
   5   1   8 675.287 14.5646   1-0.42426 0.85605-0.34839 0.40674 0.76593-0.19184
   5   1   9  52.533 7.73996   1-0.44166 0.88302-0.33942 0.39783 0.75815-0.11858
   5   1  10  288.24 12.2636   1-0.45221 0.90315-0.33008 0.38854 0.75474-0.04969
   5   1  11 79.4517 9.99485   1-0.45716 0.91765-0.32050 0.37900 0.75508 0.01544
   5   0  11-1.34542 1.94868   1-0.47223 0.93271-0.34614 0.34627 0.73412 0.03638
   5   0  10-2.18096 2.10499   1-0.46947 0.92038-0.35569 0.35578 0.73199-0.02697
   5   0   9 0.91807 1.86935   1-0.46153 0.90285-0.36509 0.36513 0.73351-0.09397
   5   0   8-4.28376 1.61034   1-0.44726 0.87901-0.37425 0.37423 0.73933-0.16528
   5   0   7 3.18906 1.32001   1-0.42521 0.84739-0.38299 0.38292 0.75015-0.24159
   5   0   6-3.65622 1.53239   1-0.39337 0.80599-0.39096 0.39084 0.76663-0.32355
   5   0   5 8.94151 1.39979   1-0.34911 0.75212-0.39757 0.39739 0.78928-0.41170
   5   0   4-1.36792 1.32995   1-0.28892 0.68237-0.40177 0.40154 0.81813-0.50602
   5   0   3 0.74992 1.07337   1-0.20876 0.59265-0.40189 0.40162 0.85203-0.60540
   5   0   2 2.87519 1.05948   1-0.10466 0.47896-0.39550 0.39517 0.88770-0.70656
   5   0   1-3.58143 1.04887   1 0.02562 0.33912-0.37941 0.37903 0.91871-0.80305
   5   0   0 -3.2301 1.00132   1 0.17948 0.17569-0.35061 0.35018 0.93520-0.88502
   5   0  -1-3.67498 1.06975   1 0.34694-0.00135-0.30796 0.30747 0.92637-0.94168
   5   0  -2 1.16962 1.02245   1 0.51161-0.17560-0.25387 0.25334 0.88571-0.96651
   5   0  -3 5.12989 1.04021   1 0.65693-0.33051-0.19412 0.19353 0.81526-0.96153
   5   0  -4 0.84344 1.13821   1 0.77323-0.45637-0.13516 0.13452 0.72415-0.93592
   5   0  -5-1.83356 1.08161   1 0.85911-0.55182-0.08163 0.08093 0.62336-0.90062
   5   0  -6-2.68534 1.33333   1 0.91860-0.62090-0.03558 0.03484 0.52140-0.86413
   5   0  -7-0.16258 1.44799   1 0.95741-0.66928 0.00278-0.00358 0.42318-0.83139
   5   0  -8 1.64799 1.79006   1 0.98078-0.70223 0.03422-0.03507 0.33084-0.80454
   5   0  -9-5.34839 1.56648   1 0.99280-0.72382 0.05977-0.06067 0.24494-0.78411
   5   0 -10 3.03829 1.39088   1 0.99646-0.73705 0.08043-0.08139 0.16511-0.76978
   5   0 -11-1.03233 1.58356   1 0.99383-0.74400 0.09711-0.09811 0.09077-0.76091
   5   0 -12-1.06258 1.95121   1 0.98632-0.74607 0.11048-0.11154 0.02114-0.75677
   6   0 -12 526.426 16.2499   1 0.99549-0.68420 0.07783-0.07897 0.09016-0.81573
   6   0 -11 1.44157  1.6758   1 0.99786-0.67700 0.06173-0.06283 0.16279-0.82290
   6   0 -10 1013.26  19.152   1 0.99428-0.66385 0.04226-0.04330 0.23955-0.83419
   6   0  -9-1.02944 1.67885   1 0.98321-0.64321 0.01884-0.01983 0.32071-0.84985
   6   0  -8 1464.37 20.1811   1 0.96259-0.61301-0.00913 0.00819 0.40620-0.86985
   6   0  -7  -5.049 1.60817   1 0.92978-0.57062-0.04221 0.04132 0.49541-0.89358
   6   0  -6 1031.04 15.5841   1 0.88161-0.51288-0.08075 0.07992 0.58680-0.91948
   6   0  -5-4.31099 1.27087   1 0.81479-0.43648-0.12459 0.12381 0.67733-0.94453
   6   0  -4 8167.80 53.0231   1 0.72681-0.33892-0.17264 0.17191 0.76223-0.96396
   6   0  -3-1.87643 1.13359   1 0.61733-0.21987-0.22260 0.22192 0.83531-0.97155
   6   0  -2  214.15   7.314   1 0.48996-0.08292-0.27095 0.27032 0.89023-0.96099
   6   0  -1  3.7819 1.07302   1 0.35243 0.06418-0.31380 0.31323 0.92297-0.92825
   6   0   0 4416.42 35.9897   1 0.21498 0.21122-0.34814 0.34762 0.93367-0.87346
   6   0   1 0.23695 0.92561   1 0.08710 0.34866-0.37271 0.37224 0.92654-0.80085
   6   0   2 2144.63 20.7277   1-0.02490 0.47024-0.38806 0.38764 0.90790-0.71672
   6   0   3 6.15909  1.1968   1-0.11858 0.57350-0.39581 0.39545 0.88388-0.62721
   6   0   4 2502.44 24.2194   1-0.19434 0.65881-0.39788 0.39756 0.85910-0.53696
   6   0   5 0.91375 1.74369   1-0.25404 0.72809-0.39593 0.39567 0.83648-0.44885
   6   0   6 310.729 10.5643   1-0.30007 0.78371-0.39129 0.39107 0.81753-0.36441
   6   0   7 4.33067 1.53813   1-0.33475 0.82797-0.38485 0.38469 0.80281-0.28421
   6   0   8 269.549 11.6745   1-0.36009 0.86288-0.37724 0.37714 0.79235-0.20826
   6   0   9-2.76393 1.85318   1-0.37773 0.89008-0.36886 0.36880 0.78589-0.13633
   6   0  10 103.302 9.64108   1-0.38890 0.91083-0.35994 0.35993 0.78309-0.06805
   6   1  10-3.10806 2.05695   1-0.37121 0.89318-0.33348 0.39185 0.80401-0.08892
   6   1   9-1.82791 2.04826   1-0.35761 0.87000-0.34223 0.40054 0.80824-0.15865
   6   1   8 -3.4616 1.61011   1-0.33715 0.83998-0.35029 0.40856 0.81607-0.23197
   6   1   7 0.34583 1.40106   1-0.30856 0.80179-0.35739 0.41560 0.82776-0.30912
   6   1   6 1.56617 1.25591   1-0.27010 0.75377-0.36305 0.42122 0.84343-0.39028
   6   1   5-6.73244 1.52076   1-0.21991 0.69401-0.36660 0.42471 0.86277-0.47510
   6   1   4 5.16388 1.40494   1-0.15583 0.62035-0.36704 0.42509 0.88489-0.56272
   6   1   3 3.42337 1.34865   1-0.07588 0.53082-0.36302 0.42103 0.90790-0.65120
   6   1   2 0.10777 1.28195   1 0.02116 0.42421-0.35294 0.41090 0.92851-0.73730
   6   1   1-0.48985 1.18539   1 0.13466 0.30113-0.33514 0.39304 0.94196-0.81623
   6   1   0 0.50969 1.03267   1 0.26122 0.16499-0.30843 0.36628 0.94254-0.88229
   6   1  -1-0.13744 1.34067   1 0.39410 0.02255-0.27284 0.33064 0.92500-0.93024
   6   1  -2  2.1087 1.20569   1 0.52432-0.11725-0.23000 0.28775 0.88657-0.95731
   6   1  -3-0.85096 1.15204   1 0.64305-0.24556-0.18293 0.24062 0.82823-0.96444
   6   1  -4 -4.3831  1.1708   1 0.74424-0.35633-0.13508 0.19273 0.75417-0.95586
   6   1  -5  6.6374 1.30037   1 0.82541-0.44706-0.08943 0.14703 0.67014-0.93732
   6   1  -6-4.98546 1.49826   1 0.88720-0.51842-0.04786 0.10540 0.58153-0.91420
   6   1  -7-2.58335 1.54473   1 0.93196-0.57276-0.01122 0.06871 0.49244-0.89058
   6   1  -8 -5.1758 1.51012   1 0.96264-0.61302 0.02038 0.03705 0.40539-0.86902
   6   1  -9-4.94855 1.57664   1 0.98202-0.64197 0.04726 0.01013 0.32176-0.85088
   6   1 -10-1.84698 1.84912   1 0.99242-0.66195 0.06991-0.01257 0.24213-0.83671
   6   2  -1 2233.70 22.7764   1 0.44691-0.03198-0.22626 0.34461 0.92060-0.93284
   1   7  -3 3962.91 34.6351   1 0.91943-0.87506 0.28204 0.12646 0.40286-0.58803
   1   3  -5 1422.42 14.6177   1 0.96339-0.94656 0.26701-0.09343 0.12205-0.44129
   6   1 -11-3.62919  1.9956   1 0.99571-0.67482 0.08885-0.03157 0.16648-0.82655
   6   1 -12 1.33853 1.90489   1 0.99327-0.68195 0.10461-0.04738 0.09465-0.82021
   6   2 -12 235.095 12.5057   1 0.99026-0.67890 0.13144-0.01584 0.09840-0.82392
   6   2 -11 118.833 9.63313   1 0.99281-0.67188 0.11603-0.00039 0.16940-0.82944
   6   2 -10 744.439 16.8821   1 0.98984-0.65934 0.09761 0.01809 0.24392-0.83850
   6   2  -9 521.918 13.6611   1 0.98009-0.64002 0.07572 0.04004 0.32215-0.85124
   6   2  -8 1263.55 18.7993   1 0.96191-0.61226 0.04987 0.06593 0.40403-0.86762
   6   2  -7 381.385 11.0869   1 0.93321-0.57397 0.01965 0.09621 0.48904-0.88715
   6   2  -6 2674.01 29.2994   1 0.89153-0.52273-0.01523 0.13114 0.57601-0.90863
   6   2  -5 258.945 8.61368   1 0.83429-0.45592-0.05470 0.17066 0.66271-0.92984
   6   2  -4 355.846 9.29674   1 0.75927-0.37132-0.09810 0.21411 0.74568-0.94733
   6   2  -3 1063.53 13.7421   1 0.66564-0.26810-0.14385 0.25992 0.82023-0.95641
   6   2  -2 3962.89  35.159   1 0.55497-0.14788-0.18951 0.30562 0.88122-0.95190
   6   2  -1 2235.66  22.828   1 0.43213-0.01545-0.23196 0.34813 0.92438-0.92959
   6   2   0 648.937 10.7456   1 0.30447 0.12178-0.26834 0.38456 0.94805-0.88777
   6   2   1 1027.32 13.5431   1 0.18025 0.25557-0.29677 0.41304 0.95377-0.82801
   6   2   2 2470.95 25.2842   1 0.06633 0.37907-0.31677 0.43310 0.94569-0.75445
   6   2   3 109.612 6.83612   1-0.03313 0.48811-0.32908 0.44545 0.92895-0.67222
   6   2   4 225.317 8.44473   1-0.11666 0.58119-0.33506 0.45148 0.90826-0.58605
   6   2   5 970.333 15.5845   1-0.18469 0.65883-0.33620 0.45268 0.88715-0.49944
   6   2   6 1007.30 16.7589   1-0.23882 0.72252-0.33386 0.45040 0.86785-0.41467
   6   2   7 42.3867 7.28998   1-0.28091 0.77418-0.32907 0.44565 0.85160-0.33293
   6   2   8 141.492 9.75432   1-0.31278 0.81562-0.32257 0.43921 0.83892-0.25478
   6   2   9 38.9241 8.49197   1-0.33607 0.84849-0.31490 0.43159 0.82990-0.18027
   6   2  10  180.75  11.048   1-0.35214 0.87413-0.30640 0.42314 0.82437-0.10926
   6   3  10-7.54548 2.01481   1-0.33173 0.85375-0.27866 0.45377 0.84406-0.12892
   6   3   9-0.98657 2.17631   1-0.31318 0.82564-0.28685 0.46191 0.85074-0.20108
   6   3   8-2.97223 1.39126   1-0.28706 0.78994-0.29405 0.46906 0.86075-0.27657
   6   3   7-0.15426 2.00275   1-0.25198 0.74530-0.29985 0.47481 0.87414-0.35545
   6   3   6-1.53571 1.30535   1-0.20643 0.69015-0.30370 0.47859 0.89061-0.43741
   6   3   5 0.96887 1.94989   1-0.14866 0.62281-0.30475 0.47960 0.90943-0.52170
   6   3   4 1.77207 1.56331   1-0.07710 0.54168-0.30197 0.47676 0.92906-0.60681
   6   3   3 6.39006 1.35989   1 0.00927 0.44574-0.29406 0.46881 0.94697-0.69021
   6   3   2 0.28705 1.14455   1 0.11021 0.33522-0.27969 0.45438 0.95951-0.76823
   6   3   1  1.6549 1.07079   1 0.22357 0.21229-0.25778 0.43242 0.96220-0.83640
   6   3   0-1.73637 1.15675   1 0.34463 0.08165-0.22802 0.40261 0.95056-0.89025
   6   3  -1-3.28932 1.15878   1 0.46666-0.04997-0.19125 0.36578 0.92149-0.92666
   6   3  -2-1.07169 1.13753   1 0.58233-0.17519-0.14944 0.32393 0.87438-0.94505
   6   3  -3-5.85046 1.19211   1 0.68536-0.28781-0.10534 0.27977 0.81146-0.94760
   6   3  -4  -0.868 1.21264   1 0.77212-0.38413-0.06161 0.23599 0.73678-0.93840
   6   3  -5-2.47191 1.31734   1 0.84158-0.46318-0.02034 0.19467 0.65498-0.92208
   6   3  -6 5.19534 1.65959   1 0.89472-0.52587 0.01719 0.15710 0.57011-0.90271
   6   3  -7 0.05506 1.48008   1 0.93354-0.57429 0.05042 0.12380 0.48520-0.88326
   6   3  -8-0.47997 1.42175   1 0.96039-0.61071 0.07934 0.09483 0.40212-0.86566
   6   3  -9-0.99928 1.81616   1 0.97743-0.63732 0.10420 0.06992 0.32192-0.85095
   6   3 -10 4.25007 1.93164   1 0.98653-0.65599 0.12538 0.04870 0.24503-0.83956
   6   3 -11-2.75426  1.8153   1 0.98915-0.66820 0.14329 0.03073 0.17155-0.83157
   6   3 -12 2.87609 1.68457   1 0.98645-0.67505 0.15833 0.01564 0.10137-0.82687
   6   4 -11 470.721  14.835   1 0.98473-0.66374 0.17059 0.06180 0.17299-0.83296
   6   4 -10 100.944 9.86912   1 0.98248-0.65190 0.15319 0.07925 0.24540-0.83991
   6   4  -9 183.609 10.3201   1 0.97405-0.63391 0.13272 0.09977 0.32098-0.84998
   6   4  -8 657.314 14.5506   1 0.95810-0.60838 0.10880 0.12374 0.39961-0.86313
   6   4  -7 1818.79 21.5387   1 0.93299-0.57370 0.08111 0.15149 0.48089-0.87891
   6   4  -6 619.474 12.7236   1 0.89677-0.52790 0.04939 0.18325 0.56389-0.89643
   6   4  -5  905.11 14.2346   1 0.84739-0.46894 0.01369 0.21901 0.64695-0.91402
   6   4  -4 1278.25 16.1317   1 0.78297-0.39497-0.02557 0.25832 0.72750-0.92908
   6   4  -3 2693.71 26.7811   1 0.70250-0.30491-0.06733 0.30014 0.80199-0.93811
   6   4  -2 528.632 10.9077   1 0.60651-0.19935-0.10987 0.34272 0.86634-0.93695
   6   4  -1 2109.27 20.9681   1 0.49787-0.08112-0.15078 0.38369 0.91662-0.92176
   6   4   0 593.417 11.0706   1 0.38165 0.04467-0.18762 0.42058 0.95039-0.89005
   6   4   1 1282.52 15.9961   1 0.26440 0.17150-0.21832 0.45135 0.96749-0.84165
   6   4   2 498.302 11.0797   1 0.15252 0.29295-0.24182 0.47490 0.97008-0.77876
   6   4   3 1133.90 15.8457   1 0.05093 0.40411-0.25809 0.49120 0.96192-0.70513
   6   4   4 512.441 12.2173   1-0.03755 0.50217-0.26784 0.50102 0.94717-0.62489
   6   4   5 662.422  14.025   1-0.11209 0.58628-0.27228 0.50549 0.92947-0.54170
   6   4   6 169.381 8.98899   1-0.17317 0.65692-0.27256 0.50583 0.91154-0.45830
   6   4   7 382.172 12.5806   1-0.22202 0.71536-0.26976 0.50308 0.89518-0.37644
   6   4   8 170.769 10.2684   1-0.26016 0.76307-0.26472 0.49809 0.88137-0.29717
   6   4   9 60.2654 8.98159   1-0.28906 0.80155-0.25805 0.49149 0.87060-0.22090
   6   5   9-2.66071  2.1486   1-0.26383 0.77636-0.22849 0.52029 0.88934-0.23959
   6   5   8-1.14622 1.63483   1-0.23222 0.73516-0.23455 0.52629 0.90064-0.31640
   6   5   7-0.97696 1.71666   1-0.19115 0.68452-0.23876 0.53045 0.91458-0.39582
   6   5   6 1.89386  1.6072   1-0.13927 0.62306-0.24047 0.53210 0.93048-0.47720
   6   5   5 4.06999 1.44719   1-0.07527 0.54949-0.23880 0.53040 0.94713-0.55934
   6   5   4 3.45504 1.68588   1 0.00163 0.46300-0.23278 0.52432 0.96252-0.64021
   6   5   3-2.05112 1.58092   1 0.09153 0.36354-0.22127 0.51275 0.97385-0.71702
   6   5   2  2.1963 1.53776   1 0.19294 0.25256-0.20335 0.49478 0.97754-0.78620
   6   5   1 0.50959 1.25692   1 0.30263 0.13330-0.17854 0.46994 0.96989-0.84403
   6   5   0-1.93978 1.47079   1 0.41560 0.01076-0.14722 0.43856 0.94786-0.88748
   6   5  -1-4.06785 1.38015   1 0.52590-0.10913-0.11061 0.40189 0.91005-0.91516
   6   5  -2  0.2258 1.30668   1 0.62783-0.22063-0.07074 0.36196 0.85722-0.92780
   6   5  -3 5.70572 1.37278   1 0.71724-0.31963-0.02983 0.32100 0.79194-0.92801
   6   5  -4 -4.1898 1.51284   1 0.79199-0.40393 0.01006 0.28107 0.71783-0.91939
   6   5  -5-1.17195 1.43367   1 0.85181-0.47333 0.04744 0.24364 0.63857-0.90562
   6   5  -6-2.26303 1.38672   1 0.89776-0.52886 0.08144 0.20958 0.55725-0.88976
   6   5  -7 0.70995  1.5914   1 0.93155-0.57223 0.11171 0.17925 0.47608-0.87407
   6   5  -8 8.60361 1.66758   1 0.95502-0.60526 0.13826 0.15267 0.39652-0.86001
   6   5  -9 4.27179 1.86677   1 0.96990-0.62972 0.16127 0.12960 0.31940-0.84838
   6   5 -10-1.61879 1.73693   1 0.97767-0.64706 0.18106 0.10976 0.24508-0.83955
   6   5 -11-0.77033 2.11044   1 0.97953-0.65851 0.19795 0.09281 0.17367-0.83361
   6   6 -11  247.33 12.4438   1 0.97355-0.65249 0.22535 0.12378 0.17363-0.83353
   6   6 -10 42.7011 8.25632   1 0.97210-0.64146 0.20897 0.14022 0.24404-0.83848
   6   6  -9 618.088 15.6013   1 0.96499-0.62478 0.18984 0.15940 0.31716-0.84610
   6   6  -8  239.90 11.1655   1 0.95115-0.60137 0.16770 0.18159 0.39283-0.85629
   6   6  -7 914.025 16.3307   1 0.92923-0.56987 0.14225 0.20708 0.47076-0.86873
   6   6  -6 175.881 8.93846   1 0.89770-0.52876 0.11333 0.23606 0.55018-0.88267
   6   6  -5 1356.61  18.223   1 0.85490-0.47639 0.08092 0.26852 0.62985-0.89685
   6   6  -4 390.334 10.5826   1 0.79927-0.41119 0.04531 0.30418 0.70779-0.90930
   6   6  -3 1806.62 19.6325   1 0.72982-0.33215 0.00725 0.34230 0.78130-0.91734
   6   6  -2  334.94  9.7873   1 0.64650-0.23927-0.03205 0.38164 0.84715-0.91770
   6   6  -1 820.593 13.8209   1 0.55097-0.13416-0.07075 0.42042 0.90198-0.90706
   6   6   0 398.111 10.7557   1 0.44655-0.02017-0.10691 0.45662 0.94321-0.88280
   6   6   1 2742.01 26.4042   1 0.33818 0.09778-0.13855 0.48832 0.96966-0.84377
   6   6   2 124.634 7.90457   1 0.23128 0.21425-0.16435 0.51416 0.98208-0.79070
   6   6   3 510.385 12.6309   1 0.13079 0.32432-0.18370 0.53357 0.98281-0.72595
   6   6   4 320.873 11.3066   1 0.04021 0.42448-0.19682 0.54673 0.97511-0.65275
   6   6   5 285.399 10.9202   1-0.03853 0.51280-0.20440 0.55436 0.96232-0.57448
   6   6   6 353.487 12.2948   1-0.10496 0.58880-0.20742 0.55744 0.94730-0.49400
   6   6   7 244.648 11.4773   1-0.15961 0.65300-0.20685 0.55692 0.93219-0.41339
   6   6   8 61.9958  8.9313   1-0.20341 0.70639-0.20353 0.55364 0.91842-0.33412
   6   6   9 381.733 14.6803   1-0.23761 0.75017-0.19814 0.54831 0.90681-0.25704
   6   7   8-2.69701 1.84823   1-0.17388 0.67691-0.17165 0.58015 0.93455-0.35023
   6   7   7-1.91256 1.77667   1-0.12758 0.62102-0.17405 0.58249 0.94787-0.42904
   6   7   6  7.3244 2.03498   1-0.07056 0.55443-0.17349 0.58187 0.96187-0.50853
   6   7   5-0.68055 1.66013   1-0.00212 0.47641-0.16912 0.57745 0.97496-0.58710
   6   7   4-1.09562 1.57116   1 0.07786 0.38687-0.16005 0.56835 0.98491-0.66253
   6   7   3 2.08406  1.6705   1 0.16846 0.28668-0.14551 0.55375 0.98891-0.73201
   6   7   2-5.87156 1.51253   1 0.26742 0.17816-0.12495 0.53315 0.98387-0.79246
   6   7   1 2.38084  1.8034   1 0.37103 0.06497-0.09846 0.50660 0.96704-0.84112
   6   7   0  1.0559 1.83982   1 0.47458-0.04817-0.06677 0.47484 0.93669-0.87625
   6   7  -1 6.26872 1.59034   1 0.57320-0.15636-0.03126 0.43929 0.89262-0.89765
   6   7  -2-6.76975 1.76405   1 0.66271-0.25543 0.00624 0.40173 0.83624-0.90676
   6   7  -3 -2.5869 1.49071   1 0.74036-0.34266 0.04393 0.36400 0.77012-0.90613
   6   7  -4-1.58929 1.54496   1 0.80498-0.41686 0.08026 0.32761 0.69731-0.89880
   6   7  -5 1.79465  1.6912   1 0.85673-0.47819 0.11417 0.29363 0.62072-0.88769
   6   7  -6 0.05529 1.79451   1 0.89662-0.52766 0.14509 0.26267 0.54266-0.87513
   6   7  -7-3.77539 1.66569   1 0.92604-0.56665 0.17275 0.23498 0.46489-0.86284
   6   7  -8-4.90871 1.56974   1 0.94647-0.59666 0.19713 0.21053 0.38854-0.85197
   6   7  -9 6.11894 2.14771   1 0.95931-0.61907 0.21844 0.18916 0.31423-0.84315
   6   7 -10 4.02863 2.22262   1 0.96575-0.63508 0.23692 0.17064 0.24230-0.83670
   6   8  -9 201.616  11.606   1 0.95283-0.61255 0.24706 0.21892 0.31065-0.83953
   6   8  -8 256.124 11.7979   1 0.94097-0.59112 0.22656 0.23948 0.38363-0.84703
   6   8  -7 731.293 16.3063   1 0.92195-0.56252 0.20316 0.26293 0.45851-0.85643
   6   8  -6 477.433 13.4555   1 0.89452-0.52552 0.17672 0.28941 0.53468-0.86711
   6   8  -5 679.744 14.6415   1 0.85735-0.47877 0.14724 0.31895 0.61116-0.87810
   6   8  -4 276.627 10.6008   1 0.80915-0.42100 0.11490 0.35134 0.68643-0.88789
   6   8  -3 757.882 14.6323   1 0.74900-0.35128 0.08023 0.38606 0.75841-0.89439
   6   8  -2 107.548 8.09074   1 0.67661-0.26931 0.04413 0.42222 0.82454-0.89504
   6   8  -1 494.919 12.5247   1 0.59280-0.17593 0.00789 0.45850 0.88207-0.88707
   6   8   0 382.229 11.3816   1 0.49982-0.07337-0.02682 0.49327 0.92849-0.86801
   6   8   1  555.43 13.0694   1 0.40114 0.03488-0.05837 0.52485 0.96225-0.83628
   6   8   2 46.5293 7.44071   1 0.30118 0.14441-0.08532 0.55186 0.98310-0.79166
   6   8   3 398.018 12.1842   1 0.20432 0.25085-0.10682 0.57341 0.99225-0.73532
   6   8   4 172.418 9.83054   1 0.11432 0.35043-0.12261 0.58927 0.99197-0.66955
   6   8   5 125.963 9.69189   1 0.03370 0.44063-0.13301 0.59973 0.98503-0.59713
   6   8   6 80.2475 9.43255   1-0.03626 0.52016-0.13868 0.60544 0.97411-0.52074
   6   8   7  245.42 12.2613   1-0.09531 0.58879-0.14040 0.60721 0.96150-0.44263
   6   8   8 36.0621 3.76597   1-0.14387 0.64692-0.13896 0.60582 0.94888-0.36452
   6   9   7-5.05534 2.11828   1-0.06301 0.55652-0.10592 0.63109 0.97297-0.45407
   6   9   6 2.97089 2.05134   1-0.00232 0.48626-0.10306 0.62820 0.98396-0.53055
   6   9   5-3.96003 1.96572   1 0.06865 0.40570-0.09618 0.62126 0.99250-0.60456
   6   9   4-5.31347  1.9216   1 0.14941 0.31539-0.08453 0.60957 0.99635-0.67390
   6   9   3-1.70443 1.59233   1 0.23829 0.21693-0.06766 0.59265 0.99297-0.73601
   6   9   2-4.99949 1.75974   1 0.33257 0.11306-0.04545 0.57037 0.97995-0.78846
   6   9   1-1.51333 1.84244   1 0.42864 0.00743-0.01826 0.54314 0.95546-0.82946
   6   9   0 1.54102 1.65504   1 0.52238-0.09590 0.01292 0.51191 0.91878-0.85827
   6   9  -1-3.03464 1.55349   1 0.60993-0.19302 0.04671 0.47804 0.87046-0.87543
   6   9  -2-7.07719 1.68112   1 0.68835-0.28102 0.08163 0.44309 0.81214-0.88259
   6   9  -3 2.04014 1.53059   1 0.75586-0.35810 0.11620 0.40846 0.74618-0.88212
   6   9  -4 0.81614 1.55199   1 0.81188-0.42370 0.14927 0.37533 0.67510-0.87652
   6   9  -5 3.48878 1.80362   1 0.85677-0.47816 0.18011 0.34445 0.60116-0.86806
   6   9  -6 3.45013 1.83859   1 0.89141-0.52236 0.20824 0.31626 0.52620-0.85859
   6   9  -7-5.43856 1.98749   1 0.91696-0.55750 0.23351 0.29093 0.45157-0.84943
   6   9  -8-0.84315 1.81046   1 0.93463-0.58475 0.25597 0.26844 0.37810-0.84146
   6   9  -9-5.04168   1.824   1 0.94553-0.60521 0.27569 0.24866 0.30639-0.83522
   6  10  -8 112.399 10.8298   1 0.92744-0.57752 0.28538 0.29740 0.37190-0.83523
   6  10  -7 39.8575 8.36918   1 0.91108-0.55158 0.26385 0.31897 0.44399-0.84184
   6  10  -6 233.517 11.6082   1 0.88730-0.51823 0.23968 0.34320 0.51717-0.84953
   6  10  -5 393.043  13.334   1 0.85503-0.47639 0.21281 0.37010 0.59067-0.85754
   6  10  -4 247.736   11.34   1 0.81322-0.42500 0.18342 0.39956 0.66330-0.86468
   6  10  -3 194.798 10.8532   1 0.76101-0.36322 0.15185 0.43118 0.73343-0.86932
   6  10  -2 803.138 17.0031   1 0.69805-0.29068 0.11879 0.46429 0.79904-0.86945
   6  10  -1 392.397  12.886   1 0.62471-0.20776 0.08522 0.49792 0.85786-0.86279
   6  10   0 81.1495 8.61501   1 0.54238-0.11586 0.05241 0.53079 0.90769-0.84716
   6  10   1 46.7934 8.45466   1 0.45354-0.01744 0.02175 0.56150 0.94686-0.82084
   6  10   2 201.633 11.2443   1 0.36155 0.08412-0.00545 0.58875 0.97458-0.78307
   6  10   3 282.754 11.9674   1 0.27017 0.18508-0.02819 0.61154 0.99120-0.73421
   6  10   4 14.5487 2.09109   1 0.18290 0.28192-0.04595 0.62934 0.99811-0.67563
   6  10   5 59.2062 9.34862   1 0.10259 0.37181-0.05865 0.64211 0.99740-0.60943
   6  10   6 119.264 10.4715   1 0.03103 0.45295-0.06669 0.65019 0.99137-0.53791
   6  11   4 3.49355 2.33674   1 0.21468 0.25016-0.00690 0.64866 0.99736-0.67484
   6  11   3 6.00835 2.03817   1 0.29991 0.15537 0.01156 0.63017 0.98708-0.73005
   6  11   2-1.95779 2.13067   1 0.38809 0.05761 0.03458 0.60707 0.96716-0.77562
   6  11   1-0.79667 1.74008   1 0.47589-0.03975 0.06163 0.57999 0.93660-0.81054
   6  11   0 1.27883 1.84754   1 0.55991-0.13337 0.09163 0.54992 0.89535-0.83477
   6  11  -1-0.20742 1.98945   1 0.63725-0.22028 0.12339 0.51811 0.84434-0.84924
   6  11  -2-0.88084 1.73055   1 0.70585-0.29844 0.15566 0.48581 0.78524-0.85563
   6  11  -3 3.25491 2.09881   1 0.76458-0.36675 0.18726 0.45415 0.72010-0.85598
   6  11  -4 6.71737 1.86967   1 0.81321-0.42495 0.21736 0.42399 0.65097-0.85233
   6  11  -5-6.22858 1.96407   1 0.85215-0.47347 0.24539 0.39592 0.57966-0.84650
   6  11  -6-4.13334  1.8704   1 0.88219-0.51308 0.27102 0.37023 0.50758-0.83991
   6  12  -5 30.3488 3.05615   1 0.84812-0.46941 0.27782 0.42185 0.56809-0.83490
   6  12  -4 256.731  12.727   1 0.81187-0.42359 0.25111 0.44863 0.63812-0.83945
   6  12  -3 117.553 9.92822   1 0.76656-0.36870 0.22239 0.47738 0.70623-0.84206
   6  12  -2 109.157 10.3572   1 0.71180-0.30436 0.19222 0.50762 0.77077-0.84113
   6  12  -1 34.8987 3.44089   1 0.64768-0.23067 0.16126 0.53860 0.82995-0.83480
   6  12   0 324.248 13.5885   1 0.57512-0.14853 0.13063 0.56931 0.88181-0.82120
   6  12   1 86.1486 10.3149   1 0.49577-0.05961 0.10135 0.59863 0.92479-0.79869
   6   2  -1 2211.70 22.6442   1 0.44636-0.03137-0.22647 0.34475 0.92074-0.93272
   1   7  -3 4054.61 34.6803   1 0.91943-0.87505 0.28202 0.12649 0.40288-0.58804
   1   3  -5 1427.20 14.6132   1 0.96343-0.94649 0.26690-0.09330 0.12231-0.44152
   6  12   2 43.7174 8.70061   1 0.41221 0.03352 0.07463 0.62539 0.95783-0.76625
   6  12   3 48.6461  9.5485   1 0.32746 0.12785 0.05149 0.64860 0.98072-0.72367
   7  12   0-2.74461 1.92626   1 0.57357-0.07595 0.12043 0.57943 0.88424-0.81360
   7  12  -1 1.95495 1.97473   1 0.64069-0.15266 0.14735 0.55243 0.83773-0.83256
   7  12  -2 0.61264  1.6768   1 0.70148-0.22301 0.17503 0.52472 0.78443-0.84477
   7  11  -5 14.9099 2.34969   1 0.84060-0.39090 0.22146 0.41974 0.60981-0.86661
   7  11  -4 140.239 10.2269   1 0.80016-0.34088 0.19488 0.44638 0.67621-0.86754
   7  11  -3 189.354 11.0817   1 0.75143-0.28258 0.16697 0.47435 0.73960-0.86544
   7  11  -2 133.425 10.4056   1 0.69446-0.21603 0.13830 0.50308 0.79851-0.85887
   7  11  -1 266.711 11.8957   1 0.62984-0.14184 0.10962 0.53180 0.85143-0.84630
   7  11   0 69.3416 9.28411   1 0.55878-0.06120 0.08186 0.55962 0.89696-0.82634
   7  11   1 43.5404 8.97331   1 0.48312 0.02404 0.05596 0.58557 0.93409-0.79800
   7  11   2  90.497 10.2886   1 0.40515 0.11158 0.03277 0.60881 0.96238-0.76079
   7  11   3 126.418 10.9694   1 0.32741 0.19889 0.01297 0.62865 0.98202-0.71495
   7  10   4  0.6308 2.05946   1 0.22420 0.31164-0.04140 0.62470 0.99574-0.66323
   7  10   3-1.95295 2.14366   1 0.30096 0.22532-0.02595 0.60921 0.98660-0.71957
   7  10   2-3.95761 2.30078   1 0.38122 0.13547-0.00644 0.58963 0.96961-0.76806
   7  10   1-0.67002 2.06171   1 0.46246 0.04466 0.01683 0.56632 0.94369-0.80762
   7  10   0-0.28455 1.96989   1 0.54194-0.04439 0.04318 0.53993 0.90843-0.83784
   7  10  -1-3.33307 2.09585   1 0.61707-0.12909 0.07169 0.51136 0.86412-0.85903
   7  10  -2-0.86125  1.6132   1 0.68570-0.20730 0.10134 0.48165 0.81179-0.87216
   7  10  -3-6.39917 1.88344   1 0.74644-0.27761 0.13119 0.45177 0.75280-0.87869
   7  10  -4  0.3732 2.04328   1 0.79849-0.33924 0.16030 0.42259 0.68888-0.88024
   7  10  -5 2.43099 1.92663   1 0.84175-0.39208 0.18808 0.39476 0.62160-0.87844
   7  10  -6-7.64082 1.86757   1 0.87654-0.43644 0.21405 0.36875 0.55238-0.87471
   7  10  -7-3.18036 1.79303   1 0.90346-0.47294 0.23794 0.34480 0.48239-0.87020
   7   9  -8 63.5532 9.48396   1 0.92912-0.50821 0.22922 0.29508 0.42027-0.87359
   7   9  -7 11.0577 2.28024   1 0.90781-0.47732 0.20660 0.31775 0.49136-0.87919
   7   9  -6  103.72 9.59528   1 0.87894-0.43887 0.18168 0.34275 0.56251-0.88488
   7   9  -5 718.399 16.7085   1 0.84168-0.39203 0.15455 0.36993 0.63282-0.88969
   7   9  -4 82.3138 8.47839   1 0.79541-0.33619 0.12552 0.39899 0.70097-0.89234
   7   9  -3 355.503 12.2338   1 0.73983-0.27103 0.09516 0.42941 0.76535-0.89124
   7   9  -2 243.176 10.7616   1 0.67516-0.19679 0.06420 0.46043 0.82420-0.88463
   7   9  -1 335.444 12.3358   1 0.60229-0.11436 0.03355 0.49112 0.87578-0.87072
   7   9   0 168.758 9.93315   1 0.52301-0.02549 0.00438 0.52036 0.91857-0.84803
   7   9   1 305.278 12.0442   1 0.43970 0.06738-0.02229 0.54706 0.95168-0.81565
   7   9   2 165.688 10.1816   1 0.35531 0.16136-0.04548 0.57032 0.97496-0.77344
   7   9   3 139.992 10.2693   1 0.27273 0.25350-0.06460 0.58949 0.98909-0.72210
   7   9   4 77.9993 9.82155   1 0.19460 0.34121-0.07938 0.60432 0.99543-0.66294
   7   9   5 66.8627 9.87475   1 0.12292 0.42247-0.08988 0.61486 0.99569-0.59773
   7   9   6 3.31355 1.85387   1 0.05898 0.49599-0.09639 0.62143 0.99171-0.52826
   7   8   7-2.75225 2.21608   1-0.02599 0.59050-0.13412 0.60084 0.97653-0.44763
   7   8   6-3.73338 1.89411   1 0.02850 0.52642-0.13203 0.59868 0.98457-0.52116
   7   8   5 6.06893 2.02666   1 0.09187 0.45348-0.12645 0.59306 0.99059-0.59266
   7   8   4 3.52421 2.10259   1 0.16368 0.37210-0.11688 0.58346 0.99285-0.66040
   7   8   3 2.26381 1.83175   1 0.24282 0.28339-0.10292 0.56944 0.98941-0.72244
   7   8   2 2.41503 1.74904   1 0.32743 0.18920-0.08436 0.55083 0.97832-0.77684
   7   8   1-2.80065 1.79679   1 0.41481 0.09225-0.06139 0.52780 0.95795-0.82195
   7   8   0-5.70716 1.37633   1 0.50191-0.00442-0.03454 0.50091 0.92732-0.85681
   7   8  -1 -1.9588  1.4984   1 0.58547-0.09756-0.00476 0.47108 0.88633-0.88130
   7   8  -2-2.69975 1.45888   1 0.66272-0.18439 0.02679 0.43946 0.83578-0.89624
   7   8  -3-5.37441 1.53309   1 0.73159-0.26282 0.05894 0.40728 0.77719-0.90313
   7   8  -4-0.42981 1.82004   1 0.79093-0.33175 0.09057 0.37558 0.71244-0.90386
   7   8  -5 7.87523  1.8967   1 0.84038-0.39078 0.12085 0.34525 0.64350-0.90040
   7   8  -6 6.11057 1.77374   1 0.88024-0.44021 0.14918 0.31687 0.57210-0.89449
   7   8  -7 -5.4072 2.03525   1 0.91118-0.48072 0.17520 0.29078 0.49973-0.88759
   7   8  -8 -3.2751 1.96775   1 0.93408-0.51320 0.19878 0.26716 0.42741-0.88076
   7   8  -9-2.96095 2.08362   1 0.94987-0.53856 0.21990 0.24600 0.35592-0.87477
   7   7  -9  44.896  9.0464   1 0.95517-0.54390 0.19026 0.21727 0.36126-0.88015
   7   7  -8 233.611 11.9236   1 0.93815-0.51730 0.16830 0.23927 0.43394-0.88735
   7   7  -7 1288.62 20.9601   1 0.91358-0.48315 0.14373 0.26389 0.50754-0.89544
   7   7  -6 235.104 10.4257   1 0.88045-0.44046 0.11656 0.29111 0.58117-0.90358
   7   7  -5 791.571 15.6238   1 0.83783-0.38825 0.08699 0.32075 0.65364-0.91058
   7   7  -4 343.319 11.2724   1 0.78496-0.32581 0.05537 0.35241 0.72337-0.91482
   7   7  -3 636.945 13.9901   1 0.72162-0.25289 0.02243 0.38540 0.78836-0.91433
   7   7  -2 11.9715 1.99898   1 0.64832-0.17001-0.01086 0.41875 0.84648-0.90697
   7   7  -1 669.237 14.0103   1 0.56648-0.07861-0.04330 0.45123 0.89572-0.89072
   7   7   0 710.416 14.4869   1 0.47859 0.01886-0.07355 0.48154 0.93457-0.86409
   7   7   1 1115.85 17.5444   1 0.38779 0.11924-0.10043 0.50847 0.96239-0.82643
   7   7   2 223.346 9.74354   1 0.29761 0.21898-0.12303 0.53112 0.97958-0.77814
   7   7   3 273.669 10.6461   1 0.21134 0.31485-0.14084 0.54899 0.98745-0.72052
   7   7   4 2.60484 2.13693   1 0.13156 0.40419-0.15387 0.56206 0.98794-0.65553
   7   7   5 157.374 10.5068   1 0.06004 0.48528-0.16238 0.57063 0.98321-0.58531
   7   7   6 8.23408  2.3191   1-0.00233 0.55724-0.16691 0.57522 0.97530-0.51192
   7   7   7 118.065 10.4824   1-0.05543 0.61990-0.16809 0.57644 0.96593-0.43708
   7   6   8-4.59452 1.73789   1-0.12703 0.70104-0.19892 0.54894 0.94329-0.34897
   7   6   7 2.72108 2.51254   1-0.08478 0.64923-0.20130 0.55128 0.95342-0.42460
   7   6   6-0.74282 1.85569   1-0.03344 0.58830-0.20109 0.55101 0.96391-0.50056
   7   6   5-5.79302 1.79518   1 0.02763 0.51767-0.19761 0.54750 0.97357-0.57570
   7   6   4-3.82056 1.92513   1 0.09842 0.43730-0.19023 0.54007 0.98068-0.64830
   7   6   3 0.33906  1.5611   1 0.17838 0.34778-0.17830 0.52809 0.98315-0.71625
   7   6   2 6.71809 1.54309   1 0.26595 0.25063-0.16138 0.51111 0.97863-0.77722
   7   6   1-3.27198 1.47393   1 0.35861 0.14839-0.13937 0.48904 0.96488-0.82894
   7   6   0 0.93952 1.36363   1 0.45300 0.04442-0.11262 0.46224 0.94020-0.86975
   7   6  -1-0.99898 1.49965   1 0.54529-0.05745-0.08200 0.43157 0.90384-0.89888
   7   6  -2-6.18365 1.63265   1 0.63187-0.15360-0.04875 0.39828 0.85623-0.91676
   7   6  -3-1.36925 1.51108   1 0.70986-0.24116-0.01433 0.36380 0.79881-0.92482
   7   6  -4  8.1734  1.8234   1 0.77746-0.31835 0.01994 0.32947 0.73371-0.92521
   7   6  -5 4.46762 1.63666   1 0.83397-0.38443 0.05290 0.29645 0.66330-0.92026
   7   6  -6-8.99592 1.67479   1 0.87957-0.43961 0.08381 0.26549 0.58972-0.91217
   7   6  -7-1.94194 1.77128   1 0.91500-0.48461 0.11217 0.23709 0.51481-0.90275
   7   6  -8 0.38472  1.7984   1 0.94132-0.52051 0.13777 0.21144 0.43992-0.89335
   7   6  -9 3.63598 1.92405   1 0.95963-0.54839 0.16058 0.18857 0.36601-0.88491
   7   6 -10 0.36263 2.01128   1 0.97103-0.56937 0.18072 0.16838 0.29361-0.87801
   7   5 -10 183.801  10.878   1 0.97561-0.57398 0.15178 0.13896 0.29657-0.88100
   7   5  -9 558.978 15.2788   1 0.96326-0.55205 0.13090 0.15988 0.37013-0.88906
   7   5  -8 74.1763 8.31561   1 0.94361-0.52283 0.10718 0.18365 0.44535-0.89879
   7   5  -7 776.093 15.6307   1 0.91545-0.48508 0.08050 0.21038 0.52159-0.90955
   7   5  -6 757.499 15.1521   1 0.87756-0.43761 0.05091 0.24003 0.59779-0.92028
   7   5  -5 1325.62 18.5997   1 0.82877-0.37926 0.01862 0.27236 0.67246-0.92946
   7   5  -4 578.753 13.1358   1 0.76835-0.30928-0.01578 0.30681 0.74351-0.93504
   7   5  -3 1262.76 17.3977   1 0.69618-0.22751-0.05139 0.34249 0.80855-0.93459
   7   5  -2 1443.62 18.2789   1 0.61324-0.13501-0.08694 0.37808 0.86498-0.92554
   7   5  -1 1228.63 17.2519   1 0.52175-0.03394-0.12089 0.41209 0.91061-0.90567
   7   5   0 159.061 8.89203   1 0.42508 0.07230-0.15171 0.44296 0.94407-0.87365
   7   5   1 644.816 13.5484   1 0.32732 0.17964-0.17813 0.46943 0.96526-0.82937
   7   5   2  634.90 13.4579   1 0.23250 0.28402-0.19939 0.49073 0.97534-0.77397
   7   5   3 994.494 16.6773   1 0.14408 0.38201-0.21524 0.50663 0.97642-0.70956
   7   5   4 101.221 8.10752   1 0.06444 0.47124-0.22594 0.51740 0.97104-0.63869
   7   5   5 219.767 10.0299   1-0.00521 0.55047-0.23211 0.52362 0.96169-0.56385
   7   5   6 124.627 9.54546   1-0.06454 0.61936-0.23447 0.52602 0.95049-0.48718
   7   5   7 153.334 9.89801   1-0.11389 0.67830-0.23372 0.52534 0.93908-0.41027
   7   5   8 9.21252 2.25987   1-0.15399 0.72797-0.23054 0.52220 0.92856-0.33427
   7   4   9 3.87677 1.95531   1-0.20985 0.79337-0.25573 0.48906 0.90358-0.24385
   7   4   8 1.52195 1.61251   1-0.18033 0.75428-0.26140 0.49470 0.91231-0.31806
   7   4   7 -0.7484 1.69285   1-0.14254 0.70691-0.26535 0.49859 0.92301-0.39424
   7   4   6 -0.8862 1.49995   1-0.09545 0.65026-0.26703 0.50023 0.93511-0.47183
   7   4   5-2.85459 1.43291   1-0.03821 0.58343-0.26582 0.49895 0.94761-0.54981
   7   4   4 1.50947 1.40002   1 0.02983 0.50582-0.26092 0.49400 0.95901-0.62669
   7   4   3 4.21182 1.46911   1 0.10868 0.41738-0.25153 0.48456 0.96721-0.70038
   7   4   2-1.03447 1.63282   1 0.19742 0.31909-0.23693 0.46991 0.96961-0.76825
   7   4   1 1.64653 1.41137   1 0.29392 0.21300-0.21667 0.44959 0.96339-0.82753
   7   4   0-1.44111 1.64811   1 0.39482 0.10252-0.19077 0.42365 0.94602-0.87564
   7   4  -1-1.87138 1.56636   1 0.49581-0.00804-0.15992 0.39274 0.91586-0.91097
   7   4  -2-3.75808 1.52545   1 0.59231-0.11412-0.12539 0.35815 0.87265-0.93322
   7   4  -3-3.67322 1.78496   1 0.68048-0.21185-0.08877 0.32149 0.81751-0.94358
   7   4  -4 2.06439  1.3751   1 0.75754-0.29848-0.05178 0.28445 0.75275-0.94431
   7   4  -5-1.50134 1.44191   1 0.82218-0.37271-0.01590 0.24851 0.68115-0.93818
   7   4  -6-0.86731 1.67172   1 0.87437-0.43447 0.01782 0.21474 0.60542-0.92793
   7   4  -7 4.29724 1.66283   1 0.91491-0.48459 0.04873 0.18377 0.52786-0.91586
   7   4  -8-6.42862 1.82011   1 0.94502-0.52428 0.07654 0.15591 0.45022-0.90369
   7   4  -9-5.80513 1.57124   1 0.96609-0.55491 0.10121 0.13120 0.37362-0.89261
   7   4 -10 0.25286 2.06546   1 0.97940-0.57780 0.12284 0.10952 0.29889-0.88334
   7   4 -11-6.56044 2.06725   1 0.98613-0.59411 0.14165 0.09066 0.22629-0.87625
   7   3 -11 76.6389 9.30595   1 0.98980-0.59780 0.11333 0.06061 0.22689-0.87688
   7   3 -10 433.383 14.0472   1 0.98240-0.58084 0.09391 0.08007 0.30055-0.88504
   7   3  -9 975.164  18.848   1 0.96809-0.55696 0.07150 0.10254 0.37655-0.89558
   7   3  -8 569.133 14.2187   1 0.94557-0.52486 0.04585 0.12824 0.45454-0.90806
   7   3  -7 587.786  13.534   1 0.91338-0.48309 0.01685 0.15729 0.53366-0.92170
   7   3  -6 1057.69 16.9855   1 0.87002-0.43016-0.01544 0.18964 0.61258-0.93514
   7   3  -5 844.766 14.7206   1 0.81413-0.36468-0.05069 0.22493 0.68936-0.94645
   7   3  -4 1272.98 17.0604   1 0.74491-0.28590-0.08811 0.26240 0.76140-0.95299
   7   3  -3  509.09  11.278   1 0.66264-0.19405-0.12646 0.30081 0.82564-0.95174
   7   3  -2 1013.04 14.7753   1 0.56902-0.09086-0.16407 0.33847 0.87908-0.93970
   7   3  -1 2063.78 20.2271   1 0.46735 0.02040-0.19907 0.37352 0.91946-0.91459
   7   3   0 1821.65  19.216   1 0.36220 0.13512-0.22973 0.40424 0.94588-0.87553
   7   3   1 241.303 8.78068   1 0.25854 0.24835-0.25486 0.42941 0.95910-0.82327
   7   3   2 119.547 7.69272   1 0.16086 0.35561-0.27393 0.44854 0.96131-0.76000
   7   3   3 1175.82 16.8974   1 0.07234 0.45369-0.28714 0.46180 0.95546-0.68867
   7   3   4 801.082 14.9764   1-0.00516 0.54079-0.29510 0.46981 0.94461-0.61232
   7   3   5 810.948 15.4735   1-0.07117 0.61637-0.29868 0.47345 0.93140-0.53362
   7   3   6  5.9773 1.71697   1-0.12600 0.68078-0.29877 0.47359 0.91785-0.45460
   7   3   7 120.107 9.84059   1-0.17057 0.73491-0.29616 0.47103 0.90532-0.37659
   7   3   8 449.602 14.6011   1-0.20590 0.77981-0.29149 0.46641 0.89467-0.30045
   7   3   9 20.8979 2.84505   1-0.23308 0.81657-0.28526 0.46023 0.88635-0.22665
   7   2   9-3.58465 2.30327   1-0.25530 0.83876-0.31408 0.43068 0.86803-0.20837
   7   2   8 3.66901 2.01956   1-0.23052 0.80441-0.32081 0.43736 0.87578-0.28159
   7   2   7-7.03898 1.52637   1-0.19780 0.76212-0.32615 0.44266 0.88615-0.35744
   7   2   6 7.91071 1.90091   1-0.15602 0.71073-0.32966 0.44611 0.89881-0.43560
   7   2   5 5.20087 1.60282   1-0.10389 0.64903-0.33068 0.44707 0.91312-0.51540
   7   2   4 1.78204 1.48263   1-0.04032 0.57591-0.32842 0.44477 0.92787-0.59563
   7   2   3  0.8819 2.50624   1 0.03531 0.49069-0.32197 0.43825 0.94114-0.67438
   7   2   2 9.66895 1.66235   1 0.12298 0.39345-0.31030 0.42654 0.95035-0.74906
   7   2   1-2.62617 1.54568   1 0.22126 0.28559-0.29263 0.40881 0.95224-0.81644
   7   2   0 1.23115 1.38656   1 0.32722 0.17006-0.26852 0.38465 0.94345-0.87314
   7   2  -1 3.51597 1.41779   1 0.43634 0.05137-0.23828 0.35436 0.92121-0.91639
   7   2  -2-5.67965 1.42602   1 0.54317-0.06505-0.20302 0.31904 0.88418-0.94484
   7   2  -3 1.00793 1.31912   1 0.64252-0.17397-0.16450 0.28047 0.83286-0.95899
   7   2  -4 -4.3143 1.28809   1 0.73038-0.27141-0.12477 0.24070 0.76943-0.96106
   7   2  -5-4.39354 1.63627   1 0.80450-0.35509-0.08577 0.20165 0.69714-0.95425
   7   2  -6 4.12207   1.605   1 0.86438-0.42455-0.04894 0.16476 0.61937-0.94194
   7   2  -7-3.24767 1.25943   1 0.91083-0.48057-0.01517 0.13094 0.53899-0.92708
   7   2  -8-7.15553 1.79768   1 0.94523-0.52455 0.01509 0.10063 0.45836-0.91192
   7   2  -9 1.61903 1.70883   1 0.96929-0.55817 0.04176 0.07391 0.37892-0.89797
   7   2 -10-4.20759 2.08964   1 0.98463-0.58310 0.06500 0.05062 0.30158-0.88612
   7   2 -11 -3.9661 1.89386   1 0.99268-0.60073 0.08505 0.03052 0.22682-0.87683
   7   1 -11 229.864 12.0454   1 0.99480-0.60288 0.05678 0.00040 0.22609-0.87612
   7   1 -10 609.674 15.8215   1 0.98609-0.58459 0.03608 0.02116 0.30203-0.88657
   7   1  -9 18.2641  2.2162   1 0.96969-0.55860 0.01200 0.04530 0.38072-0.89980
   7   1  -8 785.896 16.3994   1 0.94399-0.52335-0.01576 0.07311 0.46171-0.91529
   7   1  -7 596.034   13.85   1 0.90722-0.47698-0.04735 0.10475 0.54393-0.93204
   7   1  -6 1696.04 20.8707   1 0.85748-0.41766-0.08266 0.14011 0.62570-0.94833
   7   1  -5 567.677 12.3567   1 0.79322-0.34385-0.12117 0.17868 0.70446-0.96160
   7   1  -4 1541.56 18.3048   1 0.71377-0.25483-0.16181 0.21937 0.77682-0.96848
   7   1  -3 2121.11 22.7442   1 0.61995-0.15143-0.20287 0.26048 0.83906-0.96523
   7   1  -2 2401.68 26.2391   1 0.51466-0.03655-0.24218 0.29984 0.88776-0.94846
   7   1  -1  35.199 5.99407   1 0.40267 0.08501-0.27750 0.33521 0.92092-0.91612
   7   1   0 1304.26 15.9533   1 0.28996 0.20728-0.30704 0.36480 0.93853-0.86825
   7   1   1 601.957 11.6982   1 0.18226 0.32456-0.32987 0.38768 0.94264-0.80688
   7   1   2 1408.53 17.2593   1 0.08405 0.43234-0.34594 0.40381 0.93665-0.73541
   7   1   3 66.1578 6.86403   1-0.00214 0.52811-0.35593 0.41385 0.92427-0.65755
   7   1   4 260.191   9.825   1-0.07540 0.61095-0.36085 0.41881 0.90885-0.57663
   7   1   5  317.23 10.7991   1-0.13608 0.68119-0.36177 0.41979 0.89291-0.49522
   7   1   6 755.845 15.5232   1-0.18518 0.73989-0.35967 0.41775 0.87817-0.41498
   7   1   7  9.8597 2.03447   1-0.22411 0.78837-0.35535 0.41347 0.86560-0.33693
   7   1   8 116.609 9.76896   1-0.25411 0.82794-0.34938 0.40755 0.85574-0.26160
   7   1   9 13.8003 2.32615   1-0.27643 0.85984-0.34220 0.40042 0.84875-0.18912
   7   0   9-7.93643 2.09858   1-0.29631 0.87969-0.36963 0.36949 0.82867-0.16908
   7   0   8-4.90655 1.69828   1-0.27648 0.85029-0.37720 0.37700 0.83472-0.24061
   7   0   7 2.80997 1.61871   1-0.24927 0.81351-0.38373 0.38348 0.84384-0.31521
   6   2  -1 2209.57 22.7975   1 0.44636-0.03137-0.22647 0.34475 0.92074-0.93272
   1   7  -3 4043.19 34.9722   1 0.91943-0.87505 0.28202 0.12649 0.40288-0.58804
   1   3  -5 1440.46 14.6554   1 0.96343-0.94649 0.26690-0.09330 0.12231-0.44152
   7   0   6-1.36506  1.6824   1-0.21343 0.76809-0.38883 0.38853 0.85600-0.39286
   7   0   5-1.03576 1.40605   1-0.16752 0.71261-0.39194 0.39159 0.87088-0.47321
   7   0   4-3.14569 1.59116   1-0.11008 0.64560-0.39231 0.39191 0.88766-0.55547
   7   0   3   0.608 1.58282   1-0.03975 0.56568-0.38897 0.38851 0.90487-0.63817
   7   0   2-5.16885 1.48238   1 0.04430 0.47206-0.38075 0.38024 0.92015-0.71894
   7   0   1-4.88559 1.45783   1 0.14172 0.36506-0.36646 0.36590 0.93017-0.79444
   7   0   0-4.89063 1.33961   1 0.25047 0.24674-0.34518 0.34457 0.93090-0.86065
   7   0  -1-2.95636 1.18041   1 0.36634 0.12129-0.31663 0.31598 0.91834-0.91358
   7   0  -2 7.97199 1.38502   1 0.48333-0.00525-0.28153 0.28082 0.88963-0.95036
   7   0  -3-2.36329 1.31838   1 0.59478-0.12628-0.24160 0.24084 0.84411-0.97032
   7   0  -4 4.65738 1.43649   1 0.69492-0.23601-0.19926 0.19844 0.78351-0.97519
   7   0  -5-5.89564 1.54441   1 0.78018-0.33083-0.15693 0.15607 0.71129-0.96847
   7   0  -6 3.43839 1.60523   1 0.84918-0.40942-0.11665 0.11573 0.63166-0.95433
   7   0  -7 6.07285 1.84187   1 0.90252-0.47233-0.07969 0.07872 0.54843-0.93658
   7   0  -8 1.20772  1.3836   1 0.94186-0.52125-0.04668 0.04566 0.46455-0.91817
   7   0  -9 1.55433  1.6367   1 0.96928-0.55824-0.01779 0.01671 0.38194-0.90105
   7   0 -10-3.62885 1.69544   1 0.98679-0.58532 0.00719-0.00832 0.30179-0.88639
   7   0 -11 -3.9028 1.81942   1 0.99617-0.60428 0.02856-0.02974 0.22465-0.87473
   8   0 -11 12.1314 2.50172   1 0.99078-0.52786-0.00178 0.00051 0.27629-0.91631
   8   0 -10 676.002 17.7727   1 0.97648-0.50399-0.02418 0.02297 0.35225-0.92681
   8   0  -9-1.49847  1.7283   1 0.95391-0.47184-0.04970 0.04854 0.42988-0.93895
   8   0  -8 600.057 15.7986   1 0.92172-0.43007-0.07843 0.07732 0.50828-0.95187
   8   0  -7 4.18766 1.55423   1 0.87855-0.37732-0.11024 0.10919 0.58612-0.96422
   8   0  -6 2030.91 24.4035   1 0.82325-0.31246-0.14474 0.14373 0.66144-0.97405
   8   0  -5 3.26131 1.54967   1 0.75531-0.23493-0.18113 0.18017 0.73175-0.97890
   8   0  -4 707.899 14.6253   1 0.67510-0.14515-0.21821 0.21730 0.79431-0.97596
   8   0  -3 0.13154 1.58211   1 0.58444-0.04493-0.25439 0.25354 0.84638-0.96255
   8   0  -2 1739.88 20.3911   1 0.48651 0.06259-0.28799 0.28719 0.88604-0.93673
   8   0  -1 12.0396 1.86384   1 0.38551 0.17317-0.31746 0.31671 0.91260-0.89780
   8   0   0 1624.89 19.6932   1 0.28596 0.28227-0.34173 0.34104 0.92684-0.84656
   8   0   1 2.13457 1.59064   1 0.19194 0.38589-0.36036 0.35972 0.93074-0.78498
   8   0   2 1493.46 19.6199   1 0.10635 0.48106-0.37350 0.37291 0.92700-0.71575
   8   0   3-4.05318 1.44575   1 0.03087 0.56609-0.38170 0.38117 0.91837-0.64165
   8   0   4 708.606 14.9834   1-0.03392 0.64045-0.38574 0.38525 0.90728-0.56507
   8   0   5-3.57469 1.83374   1-0.08821 0.70435-0.38640 0.38596 0.89564-0.48793
   8   0   6 288.129 11.2208   1-0.13283 0.75851-0.38442 0.38404 0.88472-0.41153
   8   0   7-0.45125 1.63914   1-0.16859 0.80387-0.38039 0.38007 0.87540-0.33673
   8   0   8 205.053 11.8776   1-0.19659 0.84143-0.37481 0.37453 0.86810-0.26395
   8   1   8-1.13609 1.95813   1-0.17506 0.81995-0.34630 0.40439 0.88668-0.28249
   8   1   7 1.65459 2.10086   1-0.14476 0.78005-0.35133 0.40937 0.89435-0.35565
   8   1   6-0.29375 1.77541   1-0.10648 0.73220-0.35463 0.41262 0.90374-0.43053
   8   1   5 9.59933 1.83658   1-0.05935 0.67551-0.35570 0.41364 0.91427-0.50654
   8   1   4-2.31511  1.3654   1-0.00266 0.60923-0.35395 0.41182 0.92494-0.58269
   8   1   3 6.08971 1.70189   1 0.06421 0.53281-0.34864 0.40647 0.93436-0.65759
   8   1   2 0.67432 1.64565   1 0.14107 0.44637-0.33907 0.39685 0.94053-0.72924
   8   1   1 4.45838 1.70485   1 0.22708 0.35077-0.32458 0.38230 0.94110-0.79530
   8   1   0 8.13841   1.554   1 0.32029 0.24800-0.30477 0.36245 0.93349-0.85318
   8   1  -1-0.16165 1.61398   1 0.41755 0.14116-0.27969 0.33732 0.91541-0.90057
   8   1  -2-5.02366 1.49464   1 0.51498 0.03414-0.24994 0.30751 0.88531-0.93596
   8   1  -3  1.0793 1.38367   1 0.60841-0.06887-0.21662 0.27414 0.84287-0.95899
   8   1  -4-4.55209 1.79886   1 0.69422-0.16423-0.18121 0.23869 0.78900-0.97063
   8   1  -5 -2.2863  1.3556   1 0.76967-0.24927-0.14529 0.20271 0.72575-0.97285
   8   1  -6 2.47392 1.75293   1 0.83343-0.32261-0.11023 0.16759 0.65558-0.96816
   8   1  -7 1.79957 1.68782   1 0.88527-0.38401-0.07707 0.13439 0.58102-0.95910
   8   1  -8 2.87747 1.77456   1 0.92574-0.43406-0.04651 0.10377 0.50433-0.94789
   8   1  -9 6.53016 2.10277   1 0.95593-0.47383-0.01887 0.07608 0.42720-0.93623
   8   1 -10-0.16626 1.94573   1 0.97709-0.50456 0.00574 0.05141 0.35081-0.92533
   8   1 -11 1.21158 2.19604   1 0.99043-0.52747 0.02742 0.02969 0.27595-0.91597
   8   2 -11 81.4376 9.70696   1 0.98928-0.52630 0.05662 0.05886 0.27502-0.91501
   8   2 -10 101.387 9.76668   1 0.97688-0.50430 0.03564 0.07988 0.34880-0.92329
   8   2  -9 384.253 13.3972   1 0.95708-0.47493 0.01190 0.10368 0.42398-0.93298
   8   2  -8 852.042 17.8163   1 0.92875-0.43704-0.01471 0.13034 0.49991-0.94342
   8   2  -7 163.991 9.33422   1 0.89081-0.38952-0.04407 0.15976 0.57546-0.95351
   8   2  -6 575.671 13.8959   1 0.84220-0.33134-0.07594 0.19168 0.64919-0.96174
   8   2  -5 621.718 13.8654   1 0.78237-0.26192-0.10970 0.22549 0.71905-0.96614
   8   2  -4 1034.70 16.9079   1 0.71135-0.18133-0.14448 0.26032 0.78281-0.96440
   8   2  -3 272.467  9.8205   1 0.63025-0.09066-0.17902 0.29491 0.83809-0.95419
   8   2  -2 718.285 13.7039   1 0.54127 0.00789-0.21191 0.32786 0.88292-0.93354
   8   2  -1 343.753 10.5443   1 0.44755 0.11118-0.24177 0.35777 0.91619-0.90133
   8   2   0 1537.01 19.0832   1 0.35290 0.21541-0.26745 0.38349 0.93787-0.85752
   8   2   1 282.781 10.2294   1 0.26107 0.31683-0.28822 0.40433 0.94907-0.80324
   8   2   2 803.188 14.7076   1 0.17513 0.41235-0.30393 0.42008 0.95172-0.74040
   8   2   3 292.145 10.5364   1 0.09730 0.49973-0.31480 0.43099 0.94815-0.67135
   8   2   4 430.147 12.2191   1 0.02883 0.57779-0.32132 0.43758 0.94064-0.59836
   8   2   5 9.61641 2.17082   1-0.03001 0.64619-0.32419 0.44050 0.93118-0.52342
   8   2   6 528.532 14.9905   1-0.07942 0.70517-0.32406 0.44041 0.92129-0.44804
   8   2   7 126.832 10.1697   1-0.12000 0.75534-0.32152 0.43793 0.91206-0.37333
   8   2   8 16.1726 2.69134   1-0.15257 0.79748-0.31709 0.43355 0.90419-0.29997
   8   3   8-4.63891 2.17122   1-0.12923 0.77417-0.28716 0.46200 0.92052-0.31626
   8   3   7-7.04088 1.67165   1-0.09455 0.72991-0.29096 0.46574 0.92839-0.38963
   8   3   6  7.6836 1.86399   1-0.05177 0.67758-0.29270 0.46743 0.93726-0.46398
   8   3   5 10.5648 1.99084   1-0.00034 0.61656-0.29189 0.46657 0.94629-0.53849
   8   3   4 3.67404 1.41784   1 0.06025 0.54639-0.28794 0.46256 0.95431-0.61200
   8   3   3 1.51653 1.41244   1 0.12998 0.46708-0.28023 0.45480 0.95973-0.68290
   8   3   2 -0.0708 1.47829   1 0.20828 0.37921-0.26818 0.44270 0.96059-0.74925
   8   3   1  0.3537 1.54478   1 0.29363 0.28429-0.25141 0.42588 0.95474-0.80887
   8   3   0-5.94091 1.59204   1 0.38376 0.18459-0.22982 0.40424 0.94010-0.85972
   8   3  -1 1.02492 1.69387   1 0.47552 0.08326-0.20374 0.37811 0.91511-0.90022
   8   3  -2 -2.9299 1.34426   1 0.56540-0.01620-0.17395 0.34828 0.87903-0.92963
   8   3  -3-0.34285  1.5812   1 0.65001-0.11038-0.14160 0.31586 0.83217-0.94825
   8   3  -4 0.38516 1.38941   1 0.72662-0.19657-0.10797 0.28219 0.77577-0.95733
   8   3  -5-0.90833 1.49374   1 0.79343-0.27296-0.07437 0.24852 0.71176-0.95880
   8   3  -6 5.83791 1.72619   1 0.84961-0.33871-0.04185 0.21596 0.64228-0.95480
   8   3  -7 2.06768 1.69528   1 0.89520-0.39388-0.01123 0.18528 0.56943-0.94743
   8   3  -8  2.0348 1.66345   1 0.93081-0.43906 0.01701 0.15699 0.49495-0.93844
   8   3  -9 4.54578 1.76308   1 0.95734-0.47518 0.04261 0.13133 0.42022-0.92919
   8   3 -10 3.81645 1.92327   1 0.97585-0.50325 0.06553 0.10837 0.34619-0.92065
   8   4 -10 287.589 12.9092   1 0.97400-0.50137 0.09539 0.13688 0.34299-0.91741
   8   4  -9  566.73  15.542   1 0.95674-0.47453 0.07327 0.15904 0.41592-0.92485
   8   4  -8 99.9602 9.12143   1 0.93189-0.44010 0.04863 0.18375 0.48949-0.93295
   8   4  -7 964.293 18.1134   1 0.89850-0.39716 0.02147 0.21095 0.56288-0.94085
   8   4  -6 256.443 10.3655   1 0.85573-0.34480-0.00796 0.24044 0.63485-0.94735
   8   4  -5  727.86 15.1177   1 0.80296-0.28246-0.03926 0.27179 0.70385-0.95085
   8   4  -4 585.046 13.5676   1 0.74011-0.21004-0.07171 0.30429 0.76797-0.94949
   8   4  -3 1309.28 18.5536   1 0.66776-0.12811-0.10439 0.33701 0.82523-0.94126
   8   4  -2 325.939 10.8253   1 0.58741-0.03820-0.13611 0.36879 0.87379-0.92434
   8   4  -1 276.737 10.1159   1 0.50141 0.05739-0.16568 0.39842 0.91233-0.89739
   8   4   0 348.555 10.8258   1 0.41279 0.15561-0.19197 0.42476 0.94032-0.85991
   8   4   1 1148.33  17.631   1 0.32473 0.25321-0.21419 0.44703 0.95820-0.81230
   8   4   2  724.56 14.5044   1 0.24035 0.34718-0.23188 0.46476 0.96720-0.75581
   8   4   3 198.516 10.0286   1 0.16205 0.43506-0.24499 0.47794 0.96910-0.69223
   8   4   4 388.625 12.3774   1 0.09144 0.51522-0.25383 0.48682 0.96591-0.62355
   8   4   5 512.266 14.3584   1 0.02945 0.58681-0.25883 0.49188 0.95952-0.55169
   8   4   6 12.6914 1.95107   1-0.02379 0.64962-0.26059 0.49369 0.95156-0.47824
   8   4   7 12.6164 2.25661   1-0.06847 0.70388-0.25965 0.49280 0.94327-0.40447
   8   4   8 2.13659 2.01985   1-0.10514 0.75013-0.25652 0.48972 0.93556-0.33127
   8   5   7-1.06227 2.21807   1-0.04199 0.67743-0.22762 0.51914 0.95657-0.41774
   8   5   6 3.38738 1.98301   1 0.00445 0.62142-0.22773 0.51921 0.96411-0.49076
   8   5   5-9.64244 1.95044   1 0.05916 0.55712-0.22505 0.51647 0.97082-0.56295
   8   5   4 5.39504 1.96845   1 0.12228 0.48444-0.21901 0.51039 0.97542-0.63304
   8   5   3 -4.6998 1.84963   1 0.19331 0.40382-0.20916 0.50047 0.97628-0.69939
   8   5   2-1.07462 1.21461   1 0.27124 0.31634-0.19507 0.48635 0.97161-0.76019
   8   5   1 2.76428 1.64164   1 0.35424 0.22374-0.17664 0.46785 0.95958-0.81364
   8   5   0 2.74007 1.66488   1 0.43992 0.12851-0.15397 0.44513 0.93867-0.85822
   8   5  -1-0.26692 1.65714   1 0.52529 0.03354-0.12761 0.41872 0.90795-0.89298
   8   5  -2-7.06871 1.64474   1 0.60744-0.05818-0.09838 0.38943 0.86726-0.91779
   8   5  -3-1.52774 1.57556   1 0.68365-0.14397-0.06735 0.35836 0.81730-0.93331
   8   5  -4 -0.8896 1.48096   1 0.75191-0.22181-0.03567 0.32662 0.75942-0.94090
   8   5  -5 0.75629  1.3159   1 0.81105-0.29051-0.00436 0.29525 0.69534-0.94231
   8   5  -6 -5.1808 1.64251   1 0.86059-0.34963 0.02575 0.26509 0.62692-0.93936
   8   5  -7 2.65776 1.75161   1 0.90073-0.39933 0.05405 0.23675 0.55582-0.93376
   8   5  -8 0.73579 2.02859   1 0.93202-0.44021 0.08017 0.21058 0.48350-0.92692
   8   5  -9-2.94228 1.66274   1 0.95526-0.47303 0.10390 0.18679 0.41103-0.91994
   8   5 -10 6.68623 2.31432   1 0.97132-0.49866 0.12523 0.16541 0.33920-0.91358
   8   6  -9 575.117 15.8923   1 0.95292-0.47065 0.13449 0.21458 0.40557-0.91445
   8   6  -8 251.472 12.2785   1 0.93121-0.43936 0.11162 0.23749 0.47696-0.92035
   8   6  -7 179.564 10.3779   1 0.90190-0.40049 0.08652 0.26264 0.54824-0.92614
   8   6  -6 25.5426 2.81115   1 0.86426-0.35326 0.05932 0.28990 0.61842-0.93084
   8   6  -5 1323.15 20.3721   1 0.81772-0.29715 0.03035 0.31892 0.68625-0.93317
   8   6  -4 70.8276 8.08773   1 0.76211-0.23197 0.00016 0.34916 0.75015-0.93160
   8   6  -3 555.134 13.7669   1 0.69771-0.15800-0.03053 0.37990 0.80848-0.92445
   8   6  -2 52.9233 7.41151   1 0.62550-0.07621-0.06078 0.41021 0.85958-0.91006
   8   6  -1  715.48  14.733   1 0.54722 0.01166-0.08955 0.43904 0.90209-0.88710
   8   6   0 179.331 9.33672   1 0.46515 0.10329-0.11586 0.46539 0.93526-0.85476
   8   6   1 309.467 11.0776   1 0.38210 0.19593-0.13882 0.48840 0.95896-0.81299
   8   6   2 98.7363 8.21671   1 0.30075 0.28684-0.15788 0.50752 0.97389-0.76244
   8   6   3 434.936 13.2583   1 0.22360 0.37357-0.17278 0.52247 0.98131-0.70438
   8   6   4 251.414 11.3417   1 0.15248 0.45427-0.18358 0.53333 0.98283-0.64040
   8   6   5 105.754 9.88214   1 0.08863 0.52768-0.19058 0.54036 0.98014-0.57223
   8   6   6 29.1692 3.07864   1 0.03270 0.59318-0.19417 0.54402 0.97483-0.50144
   8   6   7 159.031 11.3797   1-0.01520 0.65067-0.19486 0.54475 0.96823-0.42937
   8   7   6 4.25996 2.05848   1 0.06087 0.56505-0.15991 0.56812 0.98368-0.51026
   8   7   5-2.90534  2.0168   1 0.11770 0.49864-0.15545 0.56361 0.98744-0.57951
   8   7   4 1.59356 1.88414   1 0.18196 0.42484-0.14755 0.55567 0.98814-0.64569
   8   7   3 0.63724  1.7736   1 0.25278 0.34443-0.13592 0.54398 0.98422-0.70725
   8   7   2-1.13651 2.12598   1 0.32884 0.25878-0.12033 0.52833 0.97413-0.76265
   8   7   1 -2.3056 1.59131   1 0.40823 0.16982-0.10080 0.50875 0.95646-0.81046
   8   7   0-4.52727   1.676   1 0.48853 0.07996-0.07767 0.48558 0.93018-0.84966
   8   7  -1-1.78168 1.46169   1 0.56718-0.00827-0.05157 0.45942 0.89487-0.87985
   8   7  -2-1.24706 1.93245   1 0.64168-0.09235-0.02334 0.43113 0.85079-0.90124
   8   7  -3  10.026 1.91156   1 0.71004-0.17027 0.00612 0.40164 0.79878-0.91472
   8   7  -4 6.27353 1.96388   1 0.77075-0.24057 0.03580 0.37190 0.74019-0.92160
   8   7  -5-0.50706 2.21778   1 0.82306-0.30247 0.06489 0.34275 0.67654-0.92344
   8   7  -6-2.86217 1.90752   1 0.86674-0.35572 0.09274 0.31484 0.60938-0.92177
   8   7  -7 0.85389  2.2063   1 0.90203-0.40058 0.11887 0.28866 0.54012-0.91798
   8   7  -8-9.13773 2.07955   1 0.92946-0.43757 0.14302 0.26446 0.46986-0.91322
   8   7  -9-4.92265 2.10545   1 0.94969-0.46739 0.16503 0.24241 0.39954-0.90837
   8   8  -8 3.27328 1.64593   1 0.92676-0.43484 0.17435 0.29150 0.46219-0.90550
   8   8  -7 613.488 16.7308   1 0.90113-0.39964 0.15115 0.31477 0.53142-0.90925
   8   8  -6 201.715 11.0624   1 0.86807-0.35702 0.12603 0.33992 0.59977-0.91214
   8   8  -5 328.275 12.9038   1 0.82708-0.30645 0.09927 0.36675 0.66623-0.91311
   8   8  -4  120.92 9.52052   1 0.77791-0.24769 0.07125 0.39482 0.72954-0.91092
   8   8  -3 279.242 11.7974   1 0.72068-0.18090 0.04256 0.42355 0.78826-0.90416
   8   8  -2  112.63 9.19038   1 0.65606-0.10669 0.01398 0.45219 0.84095-0.89137
   8   8  -1 405.657 13.1297   1 0.58522-0.02629-0.01367 0.47988 0.88637-0.87130
   8   8   0 196.524 10.4471   1 0.51001 0.05850-0.03947 0.50574 0.92357-0.84301
   8   8   1 455.972 13.7714   1 0.43263 0.14547-0.06260 0.52893 0.95216-0.80613
   8   8   2 288.808 11.6646   1 0.35542 0.23223-0.08247 0.54883 0.97240-0.76089
   8   8   3 229.061 11.5001   1 0.28074 0.31649-0.09863 0.56506 0.98506-0.70807
   8   8   4 53.5392 8.87665   1 0.21052 0.39629-0.11101 0.57750 0.99136-0.64888
   8   8   5 136.351 11.1593   1 0.14621 0.47017-0.11971 0.58624 0.99273-0.58476
   8   9   4-3.47976 2.29876   1 0.23808 0.36877-0.07397 0.59883 0.99253-0.65001
   8   9   3 4.83017 1.89383   1 0.30738 0.28990-0.06097 0.58577 0.98389-0.70686
   8   9   2 -3.9162 1.96615   1 0.38040 0.20730-0.04435 0.56910 0.96878-0.75722
   8   9   1 9.55059 2.26197   1 0.45522 0.12290-0.02429 0.54898 0.94617-0.80011
   8   9   0 0.51971 1.73902   1 0.52962 0.03892-0.00126 0.52589 0.91548-0.83489
   8   9  -1 1.16814 2.00572   1 0.60144-0.04247 0.02416 0.50043 0.87663-0.86154
   8   9  -2 4.28332 1.87798   1 0.66864-0.11926 0.05112 0.47341 0.83014-0.88052
   8   9  -3 4.57552 1.71511   1 0.72972-0.18990 0.07886 0.44564 0.77691-0.89278
   8   9  -4 3.73267   2.079   1 0.78361-0.25337 0.10652 0.41792 0.71820-0.89955
   8   9  -5 4.53332 1.95908   1 0.82982-0.30915 0.13348 0.39090 0.65533-0.90217
   8   9  -6 4.14152 2.16215   1 0.86825-0.35715 0.15919 0.36514 0.58962-0.90192
   6   2  -1 2296.09 22.8359   1 0.44636-0.03137-0.22647 0.34475 0.92074-0.93272
   1   7  -3 3991.19 34.5774   1 0.91942-0.87502 0.28197 0.12654 0.40294-0.58809
   1   3  -5 1423.52 14.5348   1 0.96342-0.94651 0.26692-0.09333 0.12226-0.44148
   8   9  -7 4.20002 1.78523   1 0.89920-0.39767 0.18332 0.34095 0.52215-0.89995
   8  10  -5 51.0138 8.97965   1 0.83129-0.31059 0.16756 0.41520 0.64379-0.89060
   8  10  -4 350.899 13.8526   1 0.78790-0.25763 0.14163 0.44117 0.70619-0.88750
   8  10  -3 255.937 12.0897   1 0.73718-0.19733 0.11496 0.46789 0.76478-0.88061
   8  10  -2  196.03 11.3799   1 0.67953-0.13010 0.08815 0.49477 0.81835-0.86870
   8  10  -1 207.215 11.9122   1 0.61581-0.05681 0.06187 0.52108 0.86575-0.85060
   8  10   0 142.169 11.1002   1 0.54741 0.02117 0.03697 0.54606 0.90598-0.82537
   8  10   1 159.685 11.1318   1 0.47604 0.10212 0.01410 0.56896 0.93855-0.79245
   8  10   2 170.971 11.1501   1 0.40376 0.18398-0.00602 0.58914 0.96333-0.75175
   8  10   3 14.7057 2.91478   1 0.33259 0.26471-0.02298 0.60615 0.98076-0.70369
   8  11   0 -6.3294 2.22645   1 0.56336 0.00525 0.07513 0.56626 0.89517-0.81452
   8  11  -1 1.11294 2.02536   1 0.62844-0.06939 0.09951 0.54183 0.85372-0.83855
   8  11  -2-3.60771  2.4987   1 0.68876-0.13929 0.12503 0.51626 0.80563-0.85596
   9   9  -5 353.778 13.9781   1 0.82144-0.22974 0.11632 0.40797 0.67043-0.90722
   9   9  -4 93.1638 10.3058   1 0.77630-0.17503 0.09147 0.43288 0.72868-0.90001
   9   9  -3 168.944 10.5923   1 0.72481-0.11396 0.06632 0.45806 0.78270-0.88853
   9   9  -2  221.20 11.8662   1 0.66770-0.04726 0.04154 0.48292 0.83144-0.87179
   9   9  -1  662.13 17.2691   1 0.60590 0.02410 0.01767 0.50683 0.87409-0.84896
   9   9   0  4.1045 1.79865   1 0.54082 0.09876-0.00459 0.52915 0.91005-0.81944
   9   9   1 183.878 11.5785   1 0.47401 0.17514-0.02472 0.54932 0.93909-0.78299
   9   9   2  64.612 9.68032   1 0.40723 0.25149-0.04221 0.56687 0.96134-0.73975
   9   8   3 -1.5106 2.29758   1 0.31825 0.35002-0.09389 0.56023 0.97922-0.69218
   9   8   2-3.22635 1.74331   1 0.38471 0.27397-0.07969 0.54598 0.96526-0.74371
   9   8   1 3.51784 2.05315   1 0.45341 0.19569-0.06237 0.52861 0.94497-0.78891
   9   8   0 1.22518 1.85456   1 0.52262 0.11692-0.04222 0.50840 0.91771-0.82712
   9   8  -1 1.72663 2.07898   1 0.59050 0.03947-0.01967 0.48580 0.88321-0.85811
   9   8  -2  2.5313 2.47824   1 0.65526-0.03487 0.00467 0.46141 0.84163-0.88201
   9   8  -3 0.85798 2.02504   1 0.71544-0.10462 0.03016 0.43588 0.79350-0.89939
   9   8  -4-4.78089 2.19655   1 0.76981-0.16856 0.05606 0.40992 0.73974-0.91108
   9   8  -5 0.03444 1.93513   1 0.81767-0.22600 0.08180 0.38412 0.68132-0.91815
   9   8  -6-0.21563 2.21294   1 0.85865-0.27656 0.10684 0.35904 0.61935-0.92169
   9   7  -7 419.081 14.4919   1 0.89235-0.31986 0.09790 0.30956 0.56410-0.93196
   9   7  -6 36.5354 8.89308   1 0.85612-0.27405 0.07310 0.33441 0.62917-0.93153
   9   7  -5  282.56 11.9013   1 0.81262-0.22098 0.04715 0.36039 0.69152-0.92838
   9   7  -4 67.9232 8.69131   1 0.76194-0.16073 0.02055 0.38706 0.75000-0.92137
   9   7  -3 477.697 14.1144   1 0.70452-0.09373-0.00616 0.41382 0.80345-0.90933
   9   7  -2 87.6375 9.10256   1 0.64127-0.02091-0.03225 0.43996 0.85075-0.89117
   9   7  -1  327.03  12.485   1 0.57347 0.05646-0.05702 0.46478 0.89108-0.86602
   9   7   0 34.6988  7.9051   1 0.50287 0.13665-0.07975 0.48757 0.92393-0.83339
   9   7   1 377.468 13.4813   1 0.43131 0.21777-0.09987 0.50774 0.94925-0.79321
   9   7   2 19.4043 2.62546   1 0.36084 0.29781-0.11691 0.52483 0.96743-0.74591
   9   7   3 163.626 10.8536   1 0.29322 0.37502-0.13064 0.53862 0.97929-0.69230
   9   7   4 21.9893 3.03372   1 0.22989 0.44792-0.14106 0.54909 0.98589-0.63340
   9   6   5 6.03859 2.19554   1 0.14577 0.54158-0.18325 0.53295 0.98294-0.56500
   9   6   4-5.33553 2.15469   1 0.20348 0.47429-0.17676 0.52640 0.98213-0.62968
   9   6   3-4.31138 1.82871   1 0.26713 0.40108-0.16700 0.51661 0.97751-0.69054
   9   6   2-0.60506  1.6426   1 0.33570 0.32291-0.15381 0.50336 0.96782-0.74634
   9   6   1-7.84334 2.14277   1 0.40776 0.24128-0.13716 0.48665 0.95186-0.79585
   9   6   0-1.20083 1.68683   1 0.48149 0.15799-0.11721 0.46665 0.92866-0.83814
   9   6  -1-6.01589 1.61439   1 0.55482 0.07508-0.09437 0.44376 0.89766-0.87263
   9   6  -2  5.3058 1.95599   1 0.62564-0.00533-0.06925 0.41858 0.85878-0.89923
   9   6  -3-7.30851  1.7175   1 0.69210-0.08136-0.04255 0.39184 0.81243-0.91836
   9   6  -4 3.36461 1.80337   1 0.75267-0.15150-0.01509 0.36432 0.75946-0.93088
   9   6  -5-1.06223  1.9252   1 0.80630-0.21469 0.01241 0.33678 0.70100-0.93791
   9   6  -6 2.05846  1.6837   1 0.85241-0.27039 0.03925 0.30987 0.63836-0.94073
   9   6  -7-1.80484 1.97094   1 0.89092-0.31848 0.06497 0.28411 0.57270-0.94056
   9   6  -8-1.33322 1.88092   1 0.92200-0.35912 0.08916 0.25987 0.50517-0.93853
   9   5  -9  180.82 11.3864   1 0.94721-0.39394 0.08031 0.21030 0.44306-0.94195
   9   5  -8 214.784 12.1971   1 0.92152-0.35868 0.05705 0.23361 0.51240-0.94578
   9   5  -7 439.616 14.4401   1 0.88844-0.31602 0.03196 0.25875 0.58067-0.94857
   9   5  -6 33.0087 7.51422   1 0.84754-0.26554 0.00532 0.28545 0.64687-0.94930
   9   5  -5 317.832 12.2479   1 0.79864-0.20707-0.02249 0.31329 0.70982-0.94675
   9   5  -4  830.09 16.9255   1 0.74194-0.14079-0.05085 0.34171 0.76813-0.93958
   9   5  -3 708.753 15.7288   1 0.67811-0.06740-0.07905 0.36997 0.82046-0.92643
   9   5  -2 152.111 9.05929   1 0.60840 0.01189-0.10627 0.39724 0.86565-0.90614
   9   5  -1 218.273 10.4975   1 0.53451 0.09536-0.13168 0.42271 0.90288-0.87788
   9   5   0 575.356 14.4764   1 0.45856 0.18088-0.15452 0.44560 0.93183-0.84135
   9   5   1 202.872 10.4707   1 0.38280 0.26623-0.17421 0.46533 0.95274-0.79677
   9   5   2 148.503 9.94631   1 0.30937 0.34922-0.19037 0.48156 0.96636-0.74491
   9   5   3 118.995 9.64909   1 0.24010 0.42806-0.20292 0.49414 0.97383-0.68689
   9   5   4 210.051  11.496   1 0.17643 0.50133-0.21191 0.50320 0.97648-0.62406
   9   5   5 154.382 10.7587   1 0.11916 0.56816-0.21765 0.50898 0.97566-0.55776
   9   5   6 73.3108 10.0727   1 0.06885 0.62806-0.22043 0.51182 0.97263-0.48925
   9   4   6 0.65058 1.80106   1 0.04305 0.65381-0.25344 0.48645 0.96239-0.47904
   9   4   5-3.44353 1.71545   1 0.09230 0.59499-0.25142 0.48439 0.96657-0.54871
   9   4   4 1.86214 1.70695   1 0.14879 0.52891-0.24652 0.47943 0.96894-0.61655
   9   4   3-3.16489  1.7124   1 0.21228 0.45587-0.23833 0.47119 0.96822-0.68133
   9   4   2-4.79774 1.82633   1 0.28193 0.37664-0.22653 0.45935 0.96301-0.74160
   9   4   1  2.5878 1.71198   1 0.35646 0.29254-0.21098 0.44374 0.95182-0.79589
   9   4   0-4.74506 1.43105   1 0.43406 0.20534-0.19169 0.42439 0.93337-0.84292
   9   4  -1 6.07897 1.51935   1 0.51253 0.11730-0.16896 0.40161 0.90668-0.88171
   9   4  -2-0.45492 1.45128   1 0.58946 0.03079-0.14335 0.37595 0.87132-0.91184
   9   4  -3 0.63939  1.7268   1 0.66250-0.05182-0.11566 0.34820 0.82750-0.93350
   9   4  -4-2.55116 1.52586   1 0.72972-0.12860-0.08674 0.31923 0.77595-0.94745
   9   4  -5 2.88002 1.61776   1 0.78964-0.19809-0.05751 0.28995 0.71791-0.95489
   9   4  -6-3.01821 1.66778   1 0.84145-0.25948-0.02876 0.26116 0.65478-0.95725
   9   4  -7 -3.3526 1.84252   1 0.88487-0.31248-0.00114 0.23349 0.58804-0.95598
   9   4  -8 3.30987 1.76153   1 0.92005-0.35725 0.02486 0.20742 0.51902-0.95244
   9   4  -9 5.09114 2.36068   1 0.94744-0.39420 0.04896 0.18327 0.44885-0.94775
   9   3  -9 24.7383  2.7867   1 0.94676-0.39355 0.01757 0.15629 0.45404-0.95297
   9   3  -8 72.8779 8.99765   1 0.91759-0.35481-0.00741 0.18132 0.52508-0.95854
   9   3  -7  428.03 13.8646   1 0.88019-0.30784-0.03437 0.20834 0.59485-0.96282
   9   3  -6 737.801 16.9025   1 0.83410-0.25217-0.06297 0.23699 0.66208-0.96457
   9   3  -5 357.517 12.3315   1 0.77923-0.18773-0.09268 0.26675 0.72530-0.96231
   9   3  -4 192.821 9.76676   1 0.71594-0.11484-0.12277 0.29689 0.78294-0.95446
   9   3  -3 292.737 10.7722   1 0.64524-0.03459-0.15235 0.32652 0.83348-0.93952
   9   3  -2 1399.45 20.0657   1 0.56884 0.05139-0.18045 0.35468 0.87571-0.91627
   9   3  -1  224.66  10.111   1 0.48891 0.14087-0.20614 0.38042 0.90896-0.88403
   9   3   0 163.068 9.12204   1 0.40805 0.23132-0.22864 0.40297 0.93319-0.84277
   9   3   1 126.301 8.42187   1 0.32882 0.32013-0.24742 0.42181 0.94905-0.79315
   9   3   2 1097.78 18.7283   1 0.25342 0.40509-0.26228 0.43670 0.95771-0.73633
   9   3   3 333.016 12.3408   1 0.18372 0.48438-0.27321 0.44770 0.96068-0.67382
   9   3   4 115.961 9.30217   1 0.12078 0.55688-0.28052 0.45505 0.95952-0.60716
   9   3   5-4.57042   1.892   1 0.06531 0.62194-0.28455 0.45915 0.95571-0.53788
   9   3   6 321.416 13.7315   1 0.01739 0.67943-0.28578 0.46042 0.95051-0.46720
   9   3   7 75.2643 9.31396   1-0.02311 0.72952-0.28461 0.45931 0.94491-0.39611
   9   2   7  2.0322 1.83902   1-0.04684 0.75319-0.31558 0.43190 0.93097-0.38220
   9   2   6 0.30843 2.23087   1-0.00802 0.70480-0.31743 0.43370 0.93705-0.45377
   9   2   5-2.50043 1.81251   1 0.03834 0.64887-0.31701 0.43323 0.94312-0.52533
   9   2   4 0.37826 1.91931   1 0.09253 0.58510-0.31387 0.43003 0.94824-0.59592
   9   2   3-0.34324 1.82996   1 0.15459 0.51346-0.30751 0.42363 0.95118-0.66435
   9   2   2-0.51032 1.71008   1 0.22408 0.43441-0.29750 0.41356 0.95044-0.72909
   9   2   1  0.5539 1.50675   1 0.29998 0.34895-0.28348 0.39950 0.94434-0.78847
   9   2   0-3.74466  1.5862   1 0.38058 0.25877-0.26534 0.38130 0.93120-0.84082
   9   2  -1 2.20663 1.75701   1 0.46364 0.16613-0.24321 0.35911 0.90963-0.88473
   9   2  -2 5.66535 1.78754   1 0.54647 0.07373-0.21754 0.33340 0.87874-0.91933
   9   2  -3-2.85458 1.53347   1 0.62628-0.01565-0.18913 0.30493 0.83834-0.94442
   9   2  -4 1.08168 1.50948   1 0.70054-0.09950-0.15894 0.27469 0.78903-0.96057
   9   2  -5 4.20197 1.61463   1 0.76736-0.17591-0.12800 0.24371 0.73196-0.96899
   9   2  -6-4.24613 1.74919   1 0.82548-0.24358-0.09732 0.21298 0.66873-0.97126
   9   2  -7 1.39967 1.93007   1 0.87438-0.30205-0.06771 0.18331 0.60107-0.96908
   9   2  -8 1.77643 1.96571   1 0.91411-0.35137-0.03976 0.15531 0.53059-0.96407
   9   2  -9  2.3825 1.77695   1 0.94516-0.39199-0.01388 0.12936 0.45865-0.95761
   9   2 -10-3.79541 1.90158   1 0.96821-0.42462 0.00975 0.10569 0.38633-0.95078
   9   1 -10  225.24 12.3367   1 0.96720-0.42364-0.02094 0.07800 0.38942-0.95390
   9   1  -9 108.947 9.42851   1 0.94263-0.38949-0.04539 0.10251 0.46268-0.96170
   9   1  -8 702.674 17.5137   1 0.90962-0.34691-0.07221 0.12938 0.53551-0.96905
   9   1  -7 6.10716 1.73645   1 0.86741-0.29512-0.10118 0.15840 0.60672-0.97476
   9   1  -6 986.516 18.6618   1 0.81554-0.23368-0.13183 0.18911 0.67475-0.97731
   9   1  -5 707.524 16.1002   1 0.75402-0.16258-0.16349 0.22082 0.73783-0.97491
   9   1  -4  778.05 16.2065   1 0.68353-0.08251-0.19523 0.25261 0.79414-0.96574
   9   1  -3 411.329 12.2996   1 0.60554 0.00503-0.22598 0.28341 0.84203-0.94813
   9   1  -2 879.532 16.4427   1 0.52235 0.09782-0.25461 0.31209 0.88031-0.92093
   9   1  -1 190.573 9.56701   1 0.43672 0.19303-0.28011 0.33765 0.90860-0.88374
   9   1   0 746.002 15.3521   1 0.35167 0.28763-0.30174 0.35933 0.92732-0.83697
   9   1   1 129.902 8.67073   1 0.27002 0.37885-0.31911 0.37675 0.93762-0.78179
   9   1   2 374.952 11.9165   1 0.19398 0.46447-0.33217 0.38986 0.94115-0.71983
   9   1   3 131.815 9.12228   1 0.12510 0.54293-0.34117 0.39892 0.93974-0.65293
   9   1   4 516.834 14.6449   1 0.06421 0.61339-0.34653 0.40433 0.93513-0.58285
   9   1   5  207.32 10.8445   1 0.01158 0.67561-0.34876 0.40661 0.92885-0.51108
   9   1   6 281.354 12.7565   1-0.03300 0.72977-0.34838 0.40627 0.92208-0.43882
   9   1   7  5.0855 2.37055   1-0.06997 0.77629-0.34584 0.40379 0.91569-0.36695
   9   0   7-0.47813 2.02653   1-0.09238 0.79870-0.37540 0.37498 0.89915-0.35044
   9   0   6-8.61041 1.84455   1-0.05747 0.75418-0.37861 0.37813 0.90567-0.42246
   9   0   5-4.64938 1.94515   1-0.01484 0.70200-0.37979 0.37927 0.91297-0.49524
   9   0   4 7.32098  1.8617   1 0.03598 0.64160-0.37848 0.37791 0.92024-0.56798
   9   0   3 -4.8092 1.50547   1 0.09537 0.57262-0.37415 0.37353 0.92635-0.63958
   9   0   2 5.41859 1.72584   1 0.16329 0.49514-0.36624 0.36555 0.92982-0.70853
   9   0   1-9.12137 1.73808   1 0.23911 0.40974-0.35423 0.35349 0.92884-0.77304
   9   0   0-2.84139 1.55155   1 0.32146 0.31781-0.33777 0.33699 0.92145-0.83114
   9   0  -1 2.77419 1.54499   1 0.40821 0.22150-0.31679 0.31596 0.90576-0.88093
   9   0  -2 1.98584 1.61543   1 0.49645 0.12367-0.29160 0.29071 0.88032-0.92098
   9   0  -3-4.05568 1.54527   1 0.58302 0.02754-0.26288 0.26194 0.84442-0.95056
   9   0  -4-1.86077 1.31618   1 0.66476-0.06379-0.23166 0.23067 0.79827-0.96989
   9   0  -5-0.14198 1.56103   1 0.73910-0.14769-0.19913 0.19809 0.74292-0.98004
   9   0  -6-1.32115 1.69653   1 0.80422-0.22238-0.16650 0.16541 0.68010-0.98270
   9   0  -7-2.68042 1.71907   1 0.85923-0.28698-0.13478 0.13364 0.61180-0.97987
   9   0  -8 0.58164  1.7349   1 0.90406-0.34138-0.10477 0.10357 0.53992-0.97348
   9   0  -9-0.96795  2.0599   1 0.93916-0.38606-0.07697 0.07572 0.46617-0.96523
   9   0 -10-7.55219  2.2045   1 0.96532-0.42179-0.05166 0.05035 0.39192-0.95645
  10   0  -9 8.76458 2.37936   1 0.92627-0.30215-0.09986 0.09853 0.49267-0.98166
  10   0  -8 474.942 15.2818   1 0.88981-0.25609-0.12630 0.12502 0.56177-0.98530
  10   0  -7 4.78579 1.91956   1 0.84490-0.20162-0.15425 0.15302 0.62824-0.98627
  10   0  -6 542.136 15.8925   1 0.79155-0.13868-0.18318 0.18200 0.69062-0.98318
  10   0  -5-3.59948 1.85239   1 0.73017-0.06774-0.21239 0.21126 0.74750-0.97456
  10   0  -4 175.263 10.7128   1 0.66186 0.01016-0.24103 0.23996 0.79745-0.95904
  10   0  -3 0.30175 1.69103   1 0.58814 0.09345-0.26822 0.26720 0.83945-0.93555
  10   0  -2 1196.89 21.1345   1 0.51116 0.17999-0.29310 0.29213 0.87288-0.90348
  10   0  -1 0.85584 1.38109   1 0.43334 0.26739-0.31494 0.31402 0.89775-0.86289
  10   0   0  362.15 12.8235   1 0.35696 0.35335-0.33328 0.33241 0.91470-0.81434
  10   0   1-9.48878 1.67836   1 0.28414 0.43573-0.34790 0.34708 0.92479-0.75896
  10   0   2 387.994 13.7205   1 0.21656 0.51290-0.35884 0.35808 0.92941-0.69810
  10   0   3 7.77616  2.0931   1 0.15529 0.58376-0.36632 0.36561 0.93001-0.63321
  10   0   4 37.3523 8.03483   1 0.10089 0.64770-0.37070 0.37004 0.92794-0.56565
  10   0   5 5.13586 2.13543   1 0.05368 0.70450-0.37235 0.37175 0.92440-0.49663
  10   0   6 469.146  15.925   1 0.01342 0.75433-0.37170 0.37114 0.92031-0.42705
  10   1   5-4.15357 2.01411   1 0.07789 0.68035-0.34114 0.39890 0.93804-0.51024
  10   1   4-5.19515 1.98487   1 0.12651 0.62214-0.33870 0.39641 0.94064-0.57833
  10   1   3 6.24872 1.73581   1 0.18196 0.55711-0.33348 0.39114 0.94137-0.64454
  10   1   2-3.19271 2.07724   1 0.24392 0.48558-0.32512 0.38273 0.93905-0.70770
  10   1   1-2.60905 1.96237   1 0.31163 0.40830-0.31335 0.37090 0.93234-0.76648
  10   1   0-1.56057 1.56602   1 0.38385 0.32648-0.29800 0.35550 0.91991-0.81953
  10   1  -1-1.64996 1.63994   1 0.45893 0.24185-0.27912 0.33657 0.90053-0.86564
  10   1  -2-0.26859 1.69212   1 0.53476 0.15643-0.25698 0.31438 0.87333-0.90391
  10   1  -3 -1.5314 1.79125   1 0.60915 0.07247-0.23210 0.28945 0.83787-0.93394
  10   1  -4-3.52309 1.82701   1 0.67988-0.00785-0.20519 0.26249 0.79431-0.95585
  10   1  -5 0.89747 1.70509   1 0.74512-0.08267-0.17707 0.23431 0.74330-0.97032
  10   1  -6-2.99674 1.65995   1 0.80347-0.15057-0.14857 0.20577 0.68591-0.97842
  10   1  -7 2.65427 1.95242   1 0.85404-0.21071-0.12047 0.17761 0.62347-0.98147
  10   1  -8 3.69001 1.94202   1 0.89651-0.26276-0.09338 0.15047 0.55733-0.98082
  10   1  -9 10.3581 2.42244   1 0.93094-0.30677-0.06778 0.12482 0.48881-0.97777
  10   2  -8 261.825 12.3442   1 0.90216-0.26838-0.06054 0.17600 0.55226-0.97572
  10   2  -7 218.908 11.8637   1 0.86200-0.21865-0.08678 0.20229 0.61802-0.97599
  10   2  -6 306.788 12.6012   1 0.81409-0.16117-0.11407 0.22963 0.68041-0.97290
  10   2  -5 80.7872 8.65283   1 0.75867-0.09616-0.14184 0.25745 0.73817-0.96518
  10   2  -4  955.67 18.9059   1 0.69645-0.02437-0.16938 0.28505 0.79007-0.95158
  10   2  -3 147.753 10.1596   1 0.62865 0.05301-0.19594 0.31166 0.83501-0.93105
  10   2  -2  232.48 11.2818   1 0.55688 0.13433-0.22073 0.33650 0.87231-0.90285
  10   2  -1 71.0187 8.10561   1 0.48321 0.21760-0.24305 0.35887 0.90166-0.86673
  10   2   0 352.171  12.233   1 0.40967 0.30071-0.26236 0.37823 0.92334-0.82293
  10   2   1 106.347 8.85066   1 0.33830 0.38166-0.27832 0.39426 0.93806-0.77217
   6   2  -1 2217.54 22.8201   1 0.44636-0.03137-0.22647 0.34475 0.92074-0.93272
   1   7  -3 4057.12 34.9294   1 0.91942-0.87502 0.28197 0.12654 0.40294-0.58809
   1   3  -5 1406.52 14.5533   1 0.96342-0.94651 0.26692-0.09333 0.12226-0.44148
  10   2   2 79.8663 8.52035   1 0.27075 0.45876-0.29086 0.40684 0.94687-0.71548
  10   2   3 3.74239 1.75876   1 0.20840 0.53069-0.30003 0.41606 0.95099-0.65412
  10   2   4 290.076 13.2127   1 0.15208 0.59658-0.30607 0.42214 0.95170-0.58934
  10   2   5 54.1541 8.99984   1 0.10229 0.65596-0.30927 0.42540 0.95015-0.52232
  10   3   5-4.83745 2.10827   1 0.12684 0.63143-0.27675 0.45125 0.96070-0.53284
  10   3   4-3.26379 1.87095   1 0.17761 0.57111-0.27280 0.44726 0.96107-0.59868
  10   3   3-10.3607 1.93223   1 0.23451 0.50462-0.26601 0.44041 0.95884-0.66194
  10   3   2 5.82517 1.85122   1 0.29697 0.43257-0.25610 0.43044 0.95288-0.72146
  10   3   1 2.17301 1.83036   1 0.36403 0.35594-0.24290 0.41719 0.94199-0.77606
  10   3   0-1.29757 1.76037   1 0.43434 0.27608-0.22640 0.40064 0.92506-0.82461
  10   3  -1 4.14485 1.65636   1 0.50616 0.19466-0.20676 0.38096 0.90121-0.86624
  10   3  -2 2.03795 1.44479   1 0.57759 0.11367-0.18436 0.35851 0.86986-0.90038
  10   3  -3-0.05313 1.82016   1 0.64663 0.03504-0.15977 0.33385 0.83096-0.92695
  10   3  -4 1.63723 1.74801   1 0.71155-0.03945-0.13362 0.30765 0.78480-0.94629
  10   3  -5 1.75344 1.76302   1 0.77084-0.10830-0.10668 0.28066 0.73219-0.95917
  10   3  -6-6.00476 1.91113   1 0.82345-0.17048-0.07966 0.25359 0.67418-0.96663
  10   3  -7-0.51749 2.01094   1 0.86882-0.22544-0.05318 0.22707 0.61191-0.96985
  10   3  -8-4.11327 1.90173   1 0.90675-0.27294-0.02777 0.20160 0.54658-0.97000
  10   4  -8 191.168 11.9574   1 0.91032-0.27647 0.00492 0.22728 0.54028-0.96366
  10   4  -7 12.2231 2.40859   1 0.87451-0.23109-0.01968 0.25193 0.60514-0.96305
  10   4  -6 208.772 10.9977   1 0.83157-0.17857-0.04534 0.27764 0.66722-0.95964
  10   4  -5 763.615 17.6945   1 0.78165-0.11908-0.07161 0.30397 0.72539-0.95232
  10   4  -4 202.953 10.7851   1 0.72522-0.05308-0.09791 0.33031 0.77857-0.94001
  10   4  -3 102.644 9.12696   1 0.66318 0.01854-0.12358 0.35604 0.82572-0.92169
  10   4  -2 200.592 10.8953   1 0.59680 0.09449-0.14794 0.38045 0.86610-0.89658
  10   4  -1 570.519 14.8648   1 0.52775 0.17313-0.17031 0.40288 0.89924-0.86424
  10   4   0 182.261 10.5297   1 0.45780 0.25265-0.19017 0.42279 0.92513-0.82464
  10   4   1 174.348 10.4471   1 0.38880 0.33121-0.20709 0.43976 0.94417-0.77820
  10   4   2 73.4403 9.49518   1 0.32245 0.40714-0.22086 0.45359 0.95711-0.72566
  10   4   3  196.88 10.6771   1 0.26011 0.47904-0.23146 0.46423 0.96493-0.66800
  10   4   4 21.3742 2.82305   1 0.20288 0.54587-0.23896 0.47179 0.96875-0.60633
  10   4   5 107.134  9.8743   1 0.15136 0.60695-0.24363 0.47649 0.96964-0.54174
  10   5   4 4.78039 2.01617   1 0.22776 0.52101-0.20458 0.49577 0.97470-0.61225
  10   5   3-5.23348 1.88583   1 0.28512 0.45408-0.19640 0.48755 0.96926-0.67230
  10   5   2 6.14933 1.95914   1 0.34707 0.38257-0.18521 0.47631 0.95958-0.72810
  10   5   1-4.62234 1.85503   1 0.41249 0.30757-0.17095 0.46199 0.94465-0.77865
  10   5   0-1.10719 1.78126   1 0.48000 0.23047-0.15370 0.44469 0.92360-0.82309
  10   5  -1-6.75475 1.83779   1 0.54794 0.15296-0.13373 0.42466 0.89583-0.86079
  10   5  -2 0.37565 1.41554   1 0.61460 0.07673-0.11144 0.40233 0.86104-0.89151
  10   5  -3-7.49972 1.93344   1 0.67825 0.00349-0.08742 0.37824 0.81942-0.91534
  10   5  -4 7.91233 2.20583   1 0.73748-0.06531-0.06226 0.35303 0.77139-0.93280
  10   5  -5-0.87831 1.76653   1 0.79115-0.12856-0.03662 0.32734 0.71778-0.94468
  10   5  -6 7.99646 2.19814   1 0.83850-0.18548-0.01110 0.30178 0.65953-0.95193
  10   5  -7-8.18403  2.0991   1 0.87910-0.23565 0.01376 0.27686 0.59771-0.95559
  10   6  -6 255.553 12.4999   1 0.84422-0.19116 0.02304 0.32601 0.65115-0.94350
  10   6  -5 164.289 11.2667   1 0.79938-0.13675-0.00171 0.35081 0.70936-0.93623
  10   6  -4 33.4128 8.32026   1 0.74839-0.07617-0.02666 0.37582 0.76330-0.92468
  10   6  -3 360.206 13.5833   1 0.69189-0.01011-0.05128 0.40047 0.81204-0.90793
  10   6  -2 119.297 10.2846   1 0.63091 0.06046-0.07493 0.42418 0.85479-0.88520
  10   6  -1 370.796 13.6681   1 0.56673 0.13421-0.09703 0.44633 0.89103-0.85596
  10   6   0 14.9372 2.40976   1 0.50088 0.20962-0.11705 0.46640 0.92055-0.81999
  10   6   1 68.8868 9.52186   1 0.43502 0.28506-0.13453 0.48393 0.94349-0.77745
  10   6   2 60.9921 9.69873   1 0.37073 0.35893-0.14919 0.49865 0.96034-0.72882
  10   6   3 90.6674 10.0464   1 0.30940 0.42984-0.16089 0.51041 0.97185-0.67484
  10   7   2 2.61443  2.1098   1 0.39338 0.33630-0.11282 0.52064 0.95940-0.72785
  10   7   1 6.52952 1.82478   1 0.45637 0.26373-0.09784 0.50561 0.94071-0.77464
  10   7   0    2.64 1.96235   1 0.52046 0.19009-0.08020 0.48793 0.91599-0.81541
  10   7  -1-1.28038  2.3806   1 0.58410 0.11686-0.06024 0.46792 0.88489-0.84979
  10   7  -2 6.80168 2.24848   1 0.64578 0.04561-0.03839 0.44602 0.84736-0.87773
  10   7  -3-4.17951 2.06501   1 0.70412-0.02230-0.01517 0.42274 0.80365-0.89950
  10   7  -4-7.10682 1.92101   1 0.75794-0.08570 0.00887 0.39866 0.75432-0.91567
  10   7  -5 3.59261 1.93389   1 0.80633-0.14367 0.03312 0.37435 0.70018-0.92700
  10   8  -4 169.373 11.4289   1 0.76615-0.09388 0.04431 0.42157 0.74448-0.90579
  10   8  -3 150.546 11.6457   1 0.71497-0.03312 0.02092 0.44503 0.79424-0.89009
  10   8  -2 118.773  10.237   1 0.65924 0.03218-0.00184 0.46783 0.83878-0.86913
  10   8  -1 164.444 11.1785   1 0.60005 0.10095-0.02339 0.48943 0.87747-0.84234
  10   8   0 161.266 16.6586   1 0.53866 0.17192-0.04322 0.50932 0.91001-0.80939
  10   8   1  188.95 12.0411   1 0.47648 0.24366-0.06091 0.52706 0.93637-0.77027
  11   6   0 4.95567 2.05368   1 0.52264 0.25891-0.11559 0.46486 0.91092-0.80033
  11   6  -1-6.84334 1.80295   1 0.58196 0.18999-0.09794 0.44716 0.88245-0.83734
  11   6  -2-3.33446  1.8238   1 0.64021 0.12217-0.07837 0.42755 0.84816-0.86855
  11   6  -3-9.51691 2.13722   1 0.69609 0.05672-0.05733 0.40644 0.80817-0.89403
  11   5  -5 192.792 11.7545   1 0.78807-0.05443-0.04742 0.33807 0.72053-0.93740
  11   5  -4 204.777   12.06   1 0.73773 0.00549-0.07059 0.36129 0.77034-0.92174
  11   5  -3 188.005 11.2951   1 0.68297 0.06980-0.09311 0.38385 0.81502-0.90091
  11   5  -2 116.681 10.0766   1 0.62487 0.13750-0.11443 0.40523 0.85398-0.87439
  11   5  -1 290.316 13.4946   1 0.56462 0.20731-0.13409 0.42495 0.88696-0.84191
  11   5   0  190.73 11.9946   1 0.50354 0.27796-0.15170 0.44261 0.91397-0.80342
  11   5   1 74.3218 10.2126   1 0.44306 0.34802-0.16692 0.45787 0.93523-0.75920
  11   4   2 1.09161  2.1505   1 0.36221 0.43842-0.21477 0.44740 0.94952-0.70803
  11   4   1-2.49071 1.95717   1 0.42164 0.36942-0.20253 0.43511 0.93515-0.75914
  11   4   0 0.32351 1.98815   1 0.48333 0.29813-0.18760 0.42012 0.91556-0.80504
  11   4  -1-1.04152 1.87983   1 0.54604 0.22587-0.17011 0.40259 0.89015-0.84512
  11   4  -2-0.35262 1.58189   1 0.60825 0.15407-0.15039 0.38282 0.85858-0.87902
  11   4  -3-1.46247 2.28044   1 0.66857 0.08416-0.12885 0.36122 0.82077-0.90670
  11   4  -4 1.01157 2.13499   1 0.72568 0.01750-0.10596 0.33828 0.77695-0.92838
  11   4  -5-8.67495 1.77549   1 0.77839-0.04478-0.08228 0.31456 0.72767-0.94458
  11   4  -6 5.45319 2.14171   1 0.82586-0.10183-0.05834 0.29056 0.67361-0.95600
  11   3  -6 192.433 11.7096   1 0.81730-0.09330-0.09264 0.26649 0.68017-0.96260
  11   3  -5 35.7374 3.47251   1 0.76747-0.03391-0.11717 0.29107 0.73394-0.95087
  11   3  -4 426.472 14.9106   1 0.71236 0.03079-0.14133 0.31528 0.78257-0.93403
  11   3  -3  382.31 13.7347   1 0.65290 0.09982-0.16454 0.33855 0.82540-0.91136
  11   3  -2  196.40 11.1583   1 0.59039 0.17191-0.18625 0.36031 0.86191-0.88239
  11   3  -1 50.9264 8.78611   1 0.52628 0.24559-0.20594 0.38005 0.89193-0.84694
  11   3   0 266.571 12.4935   1 0.46205 0.31937-0.22323 0.39738 0.91565-0.80516
  11   3   1  355.95  13.635   1 0.39930 0.39171-0.23780 0.41202 0.93349-0.75752
  11   3   2 179.112 11.4775   1 0.33927 0.46131-0.24957 0.42383 0.94617-0.70471
  11   3   3   12.78 2.50265   1 0.28308 0.52708-0.25852 0.43283 0.95453-0.64760
  11   2   3 3.21082 1.99149   1 0.25954 0.55058-0.29229 0.40823 0.94801-0.64111
  11   2   2 1.45692 2.18901   1 0.31569 0.48487-0.28395 0.39983 0.94118-0.69975
  11   2   1-0.98682 1.52193   1 0.37612 0.41485-0.27272 0.38855 0.93023-0.75429
  11   2   0   0.793  1.8021   1 0.43979 0.34161-0.25856 0.37435 0.91420-0.80375
  11   2  -1 4.92738 1.81096   1 0.50535 0.26647-0.24157 0.35730 0.89229-0.84733
  11   2  -2 0.92234 1.99872   1 0.57129 0.19096-0.22197 0.33766 0.86393-0.88445
  11   2  -3-2.48444 1.84432   1 0.63594 0.11674-0.20018 0.31581 0.82886-0.91486
  11   2  -4 1.97635 1.54998   1 0.69776 0.04535-0.17668 0.29226 0.78716-0.93865
  11   2  -5  -5.456 1.97515   1 0.75532-0.02180-0.15208 0.26761 0.73929-0.95625
  11   2  -6-2.48272 1.72824   1 0.80757-0.08361-0.12698 0.24245 0.68593-0.96839
  11   2  -7 3.61464 2.12994   1 0.85367-0.13930-0.10196 0.21738 0.62803-0.97595
  11   1  -7 42.1228 8.95839   1 0.84509-0.13074-0.13569 0.19275 0.63312-0.98107
  11   1  -6 292.604 13.9488   1 0.79664-0.07272-0.16135 0.21846 0.69087-0.97335
  11   1  -5  55.537 8.89963   1 0.74194-0.00844-0.18700 0.24416 0.74369-0.96070
  11   1  -4 151.526 10.9662   1 0.68187 0.06119-0.21201 0.26921 0.79068-0.94220
  11   1  -3 23.1459 2.59948   1 0.61770 0.13494-0.23573 0.29299 0.83111-0.91714
  11   1  -2 435.738 14.3554   1 0.55095 0.21127-0.25755 0.31486 0.86460-0.88515
  11   1  -1 219.388 12.2716   1 0.48334 0.28847-0.27695 0.33432 0.89115-0.84622
  11   1   0 157.701 10.9832   1 0.41657 0.36480-0.29358 0.35100 0.91116-0.80075
  11   1   1 24.2762 2.87061   1 0.35220 0.43873-0.30722 0.36469 0.92532-0.74943
  11   1   2  197.42 11.6579   1 0.29157 0.50893-0.31784 0.37536 0.93455-0.69316
  11   1   3 146.623 11.5365   1 0.23570 0.57440-0.32551 0.38309 0.93986-0.63300
  11   0   4 5.84859 2.01283   1 0.16193 0.65770-0.36244 0.36169 0.93135-0.55904
  11   0   3 0.89799 2.27302   1 0.21161 0.59844-0.35819 0.35739 0.93011-0.62327
  11   0   2 1.29732  1.9052   1 0.26706 0.53345-0.35122 0.35037 0.92626-0.68491
  11   0   1 2.42595  2.1541   1 0.32763 0.46329-0.34128 0.34038 0.91875-0.74289
  11   0   0 8.87344   1.953   1 0.39244 0.38889-0.32824 0.32728 0.90651-0.79612
  11   0  -1-3.19621 1.72925   1 0.46024 0.31153-0.31207 0.31106 0.88848-0.84357
  11   0  -2-4.62021 1.96035   1 0.52942 0.23276-0.29293 0.29187 0.86385-0.88443
  11   0  -3-0.40749 1.85658   1 0.59820 0.15442-0.27117 0.27006 0.83207-0.91815
  11   0  -4-0.32704 1.96963   1 0.66471 0.07834-0.24730 0.24613 0.79307-0.94463
  11   0  -5 4.19675 1.70493   1 0.72728 0.00618-0.22193 0.22072 0.74714-0.96417
  11   0  -6 1.38871 2.14288   1 0.78451-0.06063-0.19577 0.19450 0.69494-0.97746
  11   0  -7  3.0656 2.13831   1 0.83539-0.12108-0.16947 0.16815 0.63743-0.98544
  12   0  -4 375.853 15.0384   1 0.67211 0.14195-0.25108 0.24982 0.78582-0.92733
  12   0  -3-4.92428 2.11003   1 0.61199 0.21166-0.27219 0.27099 0.82266-0.89868
  12   0  -2 87.7241 10.0097   1 0.55029 0.28292-0.29138 0.29023 0.85329-0.86384
  12   0  -1 2.28163 1.56205   1 0.48846 0.35433-0.30828 0.30718 0.87787-0.82292
  12   0   0 545.094 16.9607   1 0.42793 0.42445-0.32262 0.32158 0.89683-0.77640
  12   1   0 8.41783 2.42183   1 0.44969 0.40272-0.28849 0.34582 0.90100-0.78055
  12   1  -1-2.38229 1.99491   1 0.50943 0.33341-0.27376 0.33103 0.88040-0.82544
  12   1  -2-0.09382 1.75957   1 0.57000 0.26326-0.25662 0.31384 0.85421-0.86473
  12   1  -3-1.09369 1.97874   1 0.63009 0.19359-0.23734 0.29451 0.82211-0.89811
  12   1  -4 0.91857 1.66175   1 0.68833 0.12578-0.21630 0.27342 0.78401-0.92549
  12   2  -3 9.15332 2.37681   1 0.64709 0.17661-0.20233 0.31787 0.82032-0.89628
  12   2  -2 430.148 15.5029   1 0.58868 0.24460-0.22163 0.33723 0.85379-0.86427
  12   2  -1 47.9458 9.56326   1 0.52946 0.31342-0.23895 0.35460 0.88149-0.82648
  12   2   0 19.3431 2.75781   1 0.47072 0.38173-0.25399 0.36970 0.90366-0.78319
   6   2  -1 2222.75 22.5682   1 0.44629-0.03128-0.22650 0.34476 0.92076-0.93271
   1   7  -3 3996.39 34.5113   1 0.91942-0.87497 0.28190 0.12661 0.40303-0.58815
   1   3  -5 1413.73 14.5806   1 0.96344-0.94647 0.26687-0.09326 0.12239-0.44159
   0   0   0    0.00    0.00   1
;
_shelx_hkl_checksum     44111
_shelx_res_file
;
    1327b.res created by SHELXL-2014/7
TITL 1327b in C c
CELL 0.71073 10.116 12.186 10.979 90 98.26 90
ZERR 4 0.005 0.005 0.005 0 0.005 0
LATT -7
SYMM +X,-Y,0.5+Z
SFAC C H Ag B F N O P
UNIT 36 64 4 4 16 12 8 4
L.S. 8
PLAN  5
CONF
BOND $H
MORE -1
fmap 2
acta
MERG 2
REM <olex2.extras>
REM <HklSrc "%1327b.hkl">
REM </olex2.extras>
WGHT    0.087300    4.272500
FVAR       0.56619
C1    1   -0.044444   -0.241431   -0.297693    11.00000    0.02547    0.02333 =
         0.03339   -0.00390    0.01274    0.00218
AFIX  23
H1A   2    0.050888   -0.255661   -0.284857    11.00000   -1.20000
H1B   2   -0.081950   -0.273732   -0.375807    11.00000   -1.20000
AFIX   0
C2    1   -0.291406   -0.254758   -0.214752    11.00000    0.02188    0.02236 =
         0.04669    0.00506    0.00602    0.00465
AFIX  23
H2A   2   -0.332324   -0.286973   -0.291829    11.00000   -1.20000
H2B   2   -0.344403   -0.274282   -0.151050    11.00000   -1.20000
AFIX   0
C3    1   -0.054647   -0.218249   -0.044498    11.00000    0.02881    0.02651 =
         0.02944    0.00063    0.00299    0.00716
AFIX  23
H3A   2   -0.097461   -0.236490    0.026462    11.00000   -1.20000
H3B   2    0.040753   -0.229760   -0.023184    11.00000   -1.20000
AFIX   0
C4    1   -0.215684   -0.101148   -0.325067    11.00000    0.02752    0.02679 =
         0.03962    0.00810    0.00087   -0.00146
AFIX  23
H4A   2   -0.231147   -0.023323   -0.339166    11.00000   -1.20000
H4B   2   -0.253186   -0.139681   -0.399365    11.00000   -1.20000
AFIX   0
C5    1   -0.013857   -0.070390   -0.184010    11.00000    0.02933    0.02506 =
         0.02749   -0.00298    0.00763   -0.00374
AFIX  23
H5A   2    0.079823   -0.089701   -0.164566    11.00000   -1.20000
H5B   2   -0.019244    0.008697   -0.193437    11.00000   -1.20000
AFIX   0
C6    1   -0.225598   -0.084090   -0.113474    11.00000    0.03122    0.02835 =
         0.04938   -0.00054    0.01909    0.00975
AFIX  23
H6A   2   -0.270574   -0.111312   -0.047241    11.00000   -1.20000
H6B   2   -0.241842   -0.005730   -0.120291    11.00000   -1.20000
AFIX   0
C7    1   -0.069025   -0.443351   -0.159253    11.00000    0.02597    0.02855 =
         0.04193   -0.00019    0.01603   -0.00107
AFIX  23
H7A   2   -0.128136   -0.486831   -0.217789    11.00000   -1.20000
H7B   2    0.020103   -0.449198   -0.181495    11.00000   -1.20000
AFIX   0
C8    1   -0.067551   -0.493380   -0.030829    11.00000    0.03990    0.03086 =
         0.03004    0.00852    0.00092    0.00368
AFIX  23
H8A   2   -0.032222   -0.567392   -0.030589    11.00000   -1.20000
H8B   2   -0.008435   -0.450625    0.028457    11.00000   -1.20000
AFIX   0
C9    1   -0.203163   -0.496728    0.007820    11.00000    0.03326    0.02619 =
         0.02792    0.00185   -0.00244   -0.00109
N1    6   -0.068107   -0.121599   -0.301564    11.00000    0.02310    0.02532 =
         0.02733    0.00508    0.00258   -0.00123
N2    6   -0.283679   -0.135529   -0.226277    11.00000    0.02304    0.02699 =
         0.04779    0.00547    0.00799    0.00110
N3    6   -0.082222   -0.102230   -0.080632    11.00000    0.02975    0.02149 =
         0.03346   -0.00155    0.00897    0.00087
O11   7   -0.237702   -0.569146    0.075041    11.00000    0.04870    0.03435 =
         0.05158    0.01579    0.01253   -0.00164
O12   7   -0.279315   -0.417532   -0.031851    11.00000    0.04178    0.03737 =
         0.04622    0.01152    0.01628    0.01075
P1    8   -0.120237   -0.304124   -0.174599    11.00000    0.02107    0.01935 =
         0.03059    0.00094    0.00647    0.00242
B1    4    0.322233   -0.272125   -0.187499    11.00000    0.04311    0.03813 =
         0.03679    0.00771    0.01208    0.00906
AG1   3    0.038660   -0.037371   -0.438588    11.00000    0.04654    0.06230 =
         0.04071    0.00987    0.01670   -0.01491
F1    5    0.288473   -0.169129   -0.222562    11.00000    0.05881    0.03721 =
         0.08984    0.01641    0.00709   -0.00024
F2    5    0.222919   -0.315479   -0.125035    11.00000    0.03955    0.06430 =
         0.09576    0.02439    0.01568   -0.00421
F3    5    0.436065   -0.274547   -0.103242    11.00000    0.03758    0.11405 =
         0.09063    0.02018   -0.00293    0.01345
F4    5    0.331929   -0.335118   -0.284553    11.00000    0.20478    0.04851 =
         0.06524   -0.00312    0.04666    0.02458
HKLF 4
REM  1327b in C c
REM R1 =  0.0482 for    1299 Fo > 4sig(Fo)  and  0.0486 for all    1313 data
REM    190 parameters refined using      2 restraints
END
WGHT      0.0900      4.0472
REM Highest difference peak  1.202,  deepest hole -1.543,  1-sigma level  0.168
Q1    1   0.0769 -0.0977 -0.4282  11.00000  0.05    1.20
Q2    1  -0.0156 -0.0373 -0.5221  11.00000  0.05    1.07
Q3    1   0.0785 -0.0251 -0.3594  11.00000  0.05    1.05
Q4    1   0.1325 -0.0409 -0.3414  11.00000  0.05    0.97
Q5    1  -0.0198 -0.1588  0.0488  11.00000  0.05    0.53
;
_shelx_res_checksum     56999
