# Supplementary material for: Novel three-dimensional coordination polymer of 2-(1,3,5-tri­aza-7-phospho­niatri­cyclo­[3.3.1.13,7]decan-7-yl)ethanoic acid with silver(I) tetra­fluoro­borate
Source: Acta Crystallogr E Crystallogr Commun. 2022 Feb 1;78(Pt 3):251–4. doi: 10.1107/S2056989022000767 (PMC8900499; doi:10.1107/S2056989022000767)
Supplement: Supplementary file 2 [file e-78-00251-Isup2.hkl]

data_I                                                                          
_shelx_title ' 1327b in C c'                                                    
_shelx_refln_list_code          4                                               
_shelx_F_calc_maximum      261.76                                               
_exptl_crystal_F_000       840.00                                               
_reflns_d_resolution_high  0.8265                                               
                                                                                
loop_                                                                           
 _space_group_symop_operation_xyz                                               
 'x, y, z'                                                                      
 'x, -y, z+1/2'                                                                 
 'x+1/2, y+1/2, z'                                                              
 'x+1/2, -y+1/2, z+1/2'                                                         
                                                                                
_cell_length_a    10.1160                                                       
_cell_length_b    12.1860                                                       
_cell_length_c    10.9790                                                       
_cell_angle_alpha  90.000                                                       
_cell_angle_beta   98.260                                                       
_cell_angle_gamma  90.000                                                       
                                                                                
_shelx_F_squared_multiplier     1.000                                           
                                                                                
loop_                                                                           
 _refln_index_h                                                                 
 _refln_index_k                                                                 
 _refln_index_l                                                                 
 _refln_F_squared_calc                                                          
 _refln_F_squared_meas                                                          
 _refln_F_squared_sigma                                                         
 _refln_observed_status                                                         
   1   1 -13        100.99        153.62        28.96 o                         
   3   1 -13        452.98        570.70        35.81 o                         
   0   2 -13        307.41        379.13        32.53 o                         
   2   2 -13        325.72        447.90        36.14 o                         
   0   0 -12       1648.73       1667.57        48.96 o                         
   2   0 -12        645.65        740.19        36.46 o                         
   4   0 -12       3112.98       3178.65        63.27 o                         
   6   0 -12       1967.58       1642.20        50.69 o                         
   1   1 -12       1740.50       2068.96        52.13 o                         
   3   1 -12       1099.35       1257.16        43.41 o                         
   5   1 -12       1809.01       1624.64        48.78 o                         
   0   2 -12        673.47        770.78        36.84 o                         
   2   2 -12       1682.86       1776.65        50.67 o                         
   4   2 -12        706.29        642.06        37.35 o                         
   6   2 -12        842.07        733.39        39.01 o                         
   1   3 -12        590.41        687.15        35.83 o                         
   3   3 -12        336.91        312.96        30.06 o                         
   5   3 -12       1221.44       1164.37        44.78 o                         
   0   4 -12        469.28        511.18        31.55 o                         
   2   4 -12        487.25        528.82        32.61 o                         
   4   4 -12        517.27        466.65        33.00 o                         
   1   5 -12        349.19        384.27        32.52 o                         
   3   5 -12        419.46        430.95        34.01 o                         
   0   6 -12         62.00         35.81         8.74 o                         
   2   6 -12        214.60        207.30        29.56 o                         
   1   1 -11        127.93        123.50        22.54 o                         
   3   1 -11          1.56         45.20         7.16 o                         
   5   1 -11        400.93        423.07        30.98 o                         
   7   1 -11        758.32        717.07        37.58 o                         
   0   2 -11         72.79        167.85        24.55 o                         
   2   2 -11        966.49       1050.72        37.17 o                         
   4   2 -11        982.30        859.15        37.42 o                         
   6   2 -11        393.93        370.70        30.05 o                         
   8   2 -11        226.59        254.05        30.28 o                         
   1   3 -11        877.95        988.28        37.45 o                         
   3   3 -11       1393.75       1511.92        43.47 o                         
   5   3 -11        715.20        663.77        34.77 o                         
   7   3 -11        216.26        239.08        29.03 o                         
   0   4 -11       2151.19       2455.12        53.78 o                         
   2   4 -11       2171.13       2490.02        54.65 o                         
   4   4 -11        464.37        526.95        30.16 o                         
   6   4 -11       1661.88       1468.43        46.28 o                         
   1   5 -11        948.53       1059.72        41.26 o                         
   3   5 -11       1131.77       1163.44        41.63 o                         
   5   5 -11       1239.39       1188.48        42.53 o                         
   0   6 -11        412.75        402.40        31.78 o                         
   2   6 -11        700.65        785.08        36.92 o                         
   4   6 -11       2282.64       2223.31        53.55 o                         
   6   6 -11        739.24        771.55        38.82 o                         
   1   7 -11       1593.62       1760.63        49.26 o                         
   3   7 -11        583.37        662.54        36.29 o                         
   5   7 -11        540.89        496.10        33.75 o                         
   0   8 -11        571.63        672.12        37.74 o                         
   2   8 -11        749.28        803.26        38.95 o                         
   0   0 -10       1171.70       1117.21        34.53 o                         
   2   0 -10       7603.10       7761.28        79.61 o                         
   4   0 -10       2430.62       2041.96        44.44 o                         
   6   0 -10       3500.48       3160.90        59.75 o                         
   8   0 -10       2353.26       2108.81        55.44 o                         
   1   1 -10       1364.55       1459.26        38.96 o                         
   3   1 -10       2709.17       2503.43        48.38 o                         
   5   1 -10       4215.03       3655.19        60.52 o                         
   7   1 -10       2201.21       1901.90        49.36 o                         
   9   1 -10        746.69        702.64        38.48 o                         
   0   2 -10       3162.79       3084.70        52.26 o                         
   2   2 -10        947.83        941.84        33.93 o                         
   4   2 -10       2589.78       2157.87        47.02 o                         
   6   2 -10       2649.73       2322.30        52.66 o                         
   8   2 -10        323.59        316.28        30.47 o                         
   1   3 -10       2133.04       2137.46        45.44 o                         
   3   3 -10       1752.07       1310.09        39.00 o                         
   5   3 -10       1424.84       1065.86        38.22 o                         
   7   3 -10       1191.75       1351.95        43.82 o                         
   0   4 -10        382.42        296.56        26.23 o                         
   2   4 -10       1971.54       1629.96        41.73 o                         
   4   4 -10        216.60        164.82        23.91 o                         
   6   4 -10        366.62        314.90        30.79 o                         
   8   4 -10       1003.57        897.14        40.27 o                         
   1   5 -10       1029.72        965.13        36.18 o                         
   3   5 -10         76.90         68.36         8.43 o                         
   5   5 -10        620.72        509.41        32.36 o                         
   7   5 -10        551.78        573.37        33.93 o                         
   0   6 -10         26.17         18.20         5.77 o                         
   2   6 -10        893.02        735.78        34.44 o                         
   4   6 -10        289.77        343.07        27.35 o                         
   6   6 -10         69.56        133.21        25.76 o                         
   1   7 -10         32.26         30.64         6.66 o                         
   3   7 -10        331.49        268.86        28.44 o                         
   5   7 -10        410.17        388.51        30.39 o                         
   0   8 -10        555.81        597.67        34.02 o                         
   2   8 -10        622.79        739.56        37.47 o                         
   4   8 -10        294.15        294.04        29.04 o                         
   1   9 -10        350.94        415.36        32.78 o                         
   3   9 -10         38.36         28.86         7.29 o                         
   1   1  -9        293.35        245.52        22.88 o                         
   3   1  -9       1192.12       1083.79        33.49 o                         
   5   1  -9        793.22        785.39        31.55 o                         
   7   1  -9         74.91         56.98         6.91 o                         
   9   1  -9        301.65        339.86        29.41 o                         
   0   2  -9       2531.25       2468.34        44.64 o                         
   2   2  -9        311.56        367.70        24.21 o                         
   4   2  -9        575.52        653.13        28.27 o                         
   6   2  -9       1635.12       1628.14        42.62 o                         
   8   2  -9       1178.55       1198.69        41.79 o                         
   1   3  -9       2552.91       2612.61        46.66 o                         
   3   3  -9        850.24        793.06        30.29 o                         
   5   3  -9        412.52        448.49        26.97 o                         
   7   3  -9       2863.34       3042.06        58.80 o                         
   9   3  -9         80.85         77.17         8.69 o                         
   0   4  -9       1533.69       1749.50        40.62 o                         
   2   4  -9       1364.66       1357.37        37.00 o                         
   4   4  -9       2732.48       2682.20        49.13 o                         
   6   4  -9        493.65        572.77        32.19 o                         
   8   4  -9       1654.06       1767.93        48.48 o                         
   1   5  -9       1435.36       1439.17        38.36 o                         
   3   5  -9       2469.74       2314.56        46.54 o                         
   5   5  -9       1666.42       1646.27        42.44 o                         
   7   5  -9       1589.36       1743.75        47.66 o                         
   9   5  -9        551.53        564.07        35.52 o                         
   0   6  -9       2045.96       2082.84        45.26 o                         
   2   6  -9       4166.18       3954.57        59.48 o                         
   4   6  -9        686.02        665.04        31.32 o                         
   6   6  -9       1851.35       1928.15        48.67 o                         
   8   6  -9       1669.46       1794.10        49.58 o                         
   1   7  -9       1535.16       1574.25        42.69 o                         
   3   7  -9       3091.96       2656.24        53.34 o                         
   5   7  -9       2393.53       2346.03        51.57 o                         
   7   7  -9        160.87        140.05        28.22 o                         
   0   8  -9       1062.15       1093.07        39.02 o                         
   2   8  -9       1164.42       1125.36        38.96 o                         
   4   8  -9       1665.34       1471.69        44.64 o                         
   6   8  -9        619.38        628.95        36.21 o                         
   1   9  -9       1487.46       1470.82        44.81 o                         
   3   9  -9        812.02        740.47        36.50 o                         
   5   9  -9        574.53        574.15        34.58 o                         
   0  10  -9        107.94         65.25         8.86 o                         
   2  10  -9        162.75        175.95        27.57 o                         
   4  10  -9        617.81        628.45        36.80 o                         
   0   0  -8      13132.44      11077.69        98.99 o                         
   2   0  -8       4413.53       3862.76        49.29 o                         
   4   0  -8       4625.74       4325.61        55.74 o                         
   6   0  -8       4838.70       4568.15        62.96 o                         
   8   0  -8       2104.48       1871.90        49.28 o                         
  10   0  -8       1649.93       1481.60        47.67 o                         
   1   1  -8      11360.69      10192.74        94.06 o                         
   5   1  -8       3913.81       3750.59        53.82 o                         
   7   1  -8       2217.80       2451.63        51.16 o                         
   9   1  -8       2325.39       2192.02        54.63 o                         
   0   2  -8       2230.34       1945.68        37.22 o                         
   2   2  -8       8917.73       7235.29        73.16 o                         
   4   2  -8       2377.03       2058.20        40.31 o                         
   6   2  -8       3680.78       3941.69        58.65 o                         
   8   2  -8       2721.27       2657.98        55.58 o                         
  10   2  -8        776.99        816.77        38.51 o                         
   1   3  -8       3478.63       2856.62        44.78 o                         
   3   3  -8       2225.52       1865.87        37.94 o                         
   5   3  -8       4778.40       4797.94        61.26 o                         
   7   3  -8       1930.99       1775.43        44.36 o                         
   9   3  -8        210.63        227.35        28.07 o                         
   0   4  -8       1142.74        946.43        30.25 o                         
   2   4  -8        860.01        730.79        28.07 o                         
   4   4  -8       1090.86        986.85        32.45 o                         
   6   4  -8       2268.13       2050.51        45.39 o                         
   8   4  -8        338.95        311.83        28.45 o                         
  10   4  -8        620.93        596.36        37.30 o                         
   1   5  -8        207.44        197.67        21.81 o                         
   3   5  -8       2792.96       2244.96        43.08 o                         
   5   5  -8        793.86        779.05        30.69 o                         
   7   5  -8        210.46        231.40        25.94 o                         
   9   5  -8        736.36        670.03        38.05 o                         
   0   6  -8        199.59        225.52        21.89 o                         
   2   6  -8         74.49         62.57         6.91 o                         
   4   6  -8        399.27        339.21        24.37 o                         
   6   6  -8        859.59        748.38        34.83 o                         
   8   6  -8        713.65        784.48        38.30 o                         
   1   7  -8        997.51       1002.53        34.64 o                         
   3   7  -8         18.60         24.02         5.93 o                         
   5   7  -8         32.02         22.50         6.20 o                         
   7   7  -8        694.25        728.76        37.20 o                         
   0   8  -8        534.74        543.25        29.49 o                         
   2   8  -8        337.84        297.11        26.39 o                         
   4   8  -8        983.59       1126.87        38.22 o                         
   6   8  -8        705.77        798.99        36.80 o                         
   8   8  -8         12.98         10.21         5.13 o                         
   1   9  -8        584.22        624.64        31.59 o                         
   3   9  -8        754.18        664.12        34.62 o                         
   5   9  -8        656.07        768.23        34.91 o                         
   7   9  -8        163.06        198.26        29.59 o                         
   0  10  -8        228.40        217.50        29.59 o                         
   2  10  -8        813.63        938.69        38.69 o                         
   4  10  -8        860.64        970.73        39.49 o                         
   6  10  -8        461.38        350.63        33.78 o                         
   1  11  -8        353.19        332.38        31.64 o                         
   3  11  -8        100.68        149.37        25.67 o                         
   1   1  -7       6854.97       6035.61        59.94 o                         
   3   1  -7       1039.82        907.70        26.11 o                         
   5   1  -7        476.38        462.02        23.31 o                         
   7   1  -7       1814.61       1859.35        43.21 o                         
   9   1  -7         27.27         19.05         5.42 o                         
  11   1  -7        105.02        131.40        27.95 o                         
   0   2  -7        177.79        143.36        17.14 o                         
   2   2  -7       5958.00       5094.70        52.28 o                         
   4   2  -7       2948.48       3184.52        44.78 o                         
   6   2  -7       1139.13       1189.74        34.59 o                         
   8   2  -7        424.11        511.58        29.12 o                         
  10   2  -7        715.41        682.89        37.01 o                         
   1   3  -7       1004.65        857.69        25.08 o                         
   3   3  -7       5261.85       5240.79        55.52 o                         
   5   3  -7       2408.42       2725.34        45.07 o                         
   7   3  -7       1602.83       1833.62        42.22 o                         
   9   3  -7       1292.84       1335.25        43.25 o                         
   0   4  -7       4617.57       4136.63        49.90 o                         
   2   4  -7       4556.10       4192.56        50.47 o                         
   4   4  -7       2535.66       2729.28        43.67 o                         
   6   4  -7       5047.00       5673.78        67.19 o                         
   8   4  -7       2873.81       3008.15        56.51 o                         
  10   4  -7         58.48         38.13         7.51 o                         
   1   5  -7       4029.04       3527.73        48.09 o                         
   3   5  -7       7410.16       7223.60        74.86 o                         
   5   5  -7       1689.34       2052.28        42.24 o                         
   7   5  -7       2079.30       2421.05        48.76 o                         
   9   5  -7       1503.33       1371.40        45.05 o                         
   0   6  -7       2063.53       1897.79        40.23 o                         
   2   6  -7       3510.10       3195.43        48.58 o                         
   4   6  -7       7854.58       8009.87        82.98 o                         
   6   6  -7       2524.81       2851.33        50.94 o                         
   8   6  -7        537.65        560.16        32.37 o                         
   1   7  -7       3777.75       3285.65        51.09 o                         
   3   7  -7       2193.49       2142.85        43.40 o                         
   5   7  -7       1643.56       1546.16        40.92 o                         
   7   7  -7       3516.77       4019.90        65.39 o                         
   9   7  -7       1277.89       1307.34        45.21 o                         
   0   8  -7       1174.69       1046.05        34.05 o                         
   2   8  -7       2172.97       2056.93        44.12 o                         
   4   8  -7        615.80        634.90        30.50 o                         
   6   8  -7       2157.52       2281.29        50.87 o                         
   8   8  -7       1739.67       1913.80        52.19 o                         
   1   9  -7        494.87        461.63        27.50 o                         
   3   9  -7        728.19        709.73        32.00 o                         
   5   9  -7       2028.47       2267.52        50.06 o                         
   7   9  -7         39.09         34.49         7.11 o                         
   0  10  -7       1415.86       1383.24        43.47 o                         
   2  10  -7        529.61        536.63        32.04 o                         
   4  10  -7        747.37        773.32        36.36 o                         
   6  10  -7         69.56        124.34        26.11 o                         
   1  11  -7        655.25        690.38        34.89 o                         
   3  11  -7        369.03        358.89        32.60 o                         
   5  11  -7        179.15        154.93        28.24 o                         
   0  12  -7        185.49        143.26        28.78 o                         
   2  12  -7         47.33         27.99         7.14 o                         
   0   0  -6       6621.50       5386.03        51.87 o                         
   2   0  -6      19157.88      15249.72       110.72 o                         
   4   0  -6       7815.00       7519.64        74.87 o                         
   6   0  -6       3036.54       3216.37        48.62 o                         
   8   0  -6       6280.35       6335.50        76.13 o                         
  10   0  -6       1988.29       1691.21        49.58 o                         
   1   1  -6      16889.67      12928.85       101.61 o                         
   3   1  -6       3841.82       3745.00        41.90 o                         
   5   1  -6       7602.99       8692.21        85.59 o                         
   7   1  -6       5007.34       5290.86        65.11 o                         
   9   1  -6       3320.74       3077.47        58.22 o                         
  11   1  -6       1012.73        912.79        43.51 o                         
   0   2  -6       6169.20       4778.41        45.75 o                         
   2   2  -6       3507.43       2865.08        37.13 o                         
   4   2  -6      11334.92      12332.27       109.81 o                         
   6   2  -6       7988.50       8341.67        91.40 o                         
   8   2  -6       1803.67       1795.83        43.35 o                         
  10   2  -6        985.92        957.04        39.31 o                         
   1   3  -6       3360.31       2678.54        36.77 o                         
   3   3  -6      11584.26      11461.92       104.37 o                         
   5   3  -6       1548.53       1623.39        34.13 o                         
   7   3  -6       3083.54       3299.50        52.99 o                         
   9   3  -6       2404.68       2301.60        52.73 o                         
  11   3  -6        618.94        600.30        36.53 o                         
   0   4  -6        715.91        550.91        21.62 o                         
   2   4  -6       3713.12       3024.85        40.34 o                         
   4   4  -6       2911.65       2881.50        41.67 o                         
   6   4  -6       1815.64       1932.47        39.69 o                         
   8   4  -6        679.03        799.98        32.34 o                         
  10   4  -6        521.73        651.27        34.31 o                         
   1   5  -6       2968.23       2515.21        38.28 o                         
   3   5  -6        176.07        165.77        19.07 o                         
   5   5  -6        820.66        829.33        29.51 o                         
   7   5  -6       2175.71       2363.04        47.27 o                         
   9   5  -6         84.04        102.97        23.44 o                         
   0   6  -6         14.00         14.20         5.02 o                         
   2   6  -6         75.99         64.21         6.68 o                         
   4   6  -6       1013.18        994.70        30.57 o                         
   6   6  -6        474.98        548.67        27.88 o                         
   8   6  -6        107.97         79.68         8.77 o                         
  10   6  -6        885.43        797.21        38.99 o                         
   1   7  -6        114.88        148.32        19.85 o                         
   3   7  -6       1428.30       1489.65        35.96 o                         
   5   7  -6       1764.67       1845.14        41.46 o                         
   7   7  -6        606.44        733.42        32.52 o                         
   9   7  -6        113.58        113.97        27.74 o                         
   0   8  -6        251.60        264.01        22.82 o                         
   2   8  -6       1357.25       1329.21        35.43 o                         
   4   8  -6       1254.01       1449.28        38.38 o                         
   6   8  -6       1564.33       1489.37        41.97 o                         
   8   8  -6        602.70        629.26        34.51 o                         
   1   9  -6        747.78        759.06        30.72 o                         
   3   9  -6        695.05        679.82        30.44 o                         
   5   9  -6       1346.07       1436.09        41.08 o                         
   7   9  -6        318.64        323.56        29.93 o                         
   0  10  -6       1514.05       1454.06        41.20 o                         
   2  10  -6        814.43        911.71        35.66 o                         
   4  10  -6        607.03        635.23        33.11 o                         
   6  10  -6        722.13        728.46        36.21 o                         
   1  11  -6       1033.97       1018.81        38.35 o                         
   3  11  -6       1331.63       1251.52        42.74 o                         
   5  11  -6        415.47        462.51        31.93 o                         
   0  12  -6        220.91        245.32        28.59 o                         
   2  12  -6       1168.69       1301.28        45.35 o                         
   4  12  -6        529.06        595.71        35.44 o                         
   1  13  -6        467.34        415.20        34.54 o                         
   1   1  -5        884.82        656.13        18.26 o                         
   3   1  -5       5502.94       6661.27        61.79 o                         
   5   1  -5       1043.77       1074.17        26.75 o                         
   7   1  -5       1726.75       1770.89        38.55 o                         
   9   1  -5       2200.88       2207.15        50.23 o                         
  11   1  -5        203.27        173.25        27.76 o                         
   0   2  -5       4855.20       3966.55        38.18 o                         
   2   2  -5       8953.10       9413.98        82.44 o                         
   4   2  -5        804.45        839.24        22.87 o                         
   6   2  -5        643.90        807.79        26.87 o                         
   8   2  -5       1652.53       1939.47        43.25 o                         
  10   2  -5        280.09        252.02        26.99 o                         
   1   3  -5       5206.98       4435.80        11.37 o                         
   3   3  -5       6677.96       7417.13        68.12 o                         
   5   3  -5        876.64       1138.71        28.14 o                         
   7   3  -5       2386.09       2635.28        45.92 o                         
   9   3  -5       1330.59       1115.29        38.47 o                         
  11   3  -5        142.15        111.48        10.83 o                         
   0   4  -5        599.81        492.97        19.06 o                         
   2   4  -5      12869.27      13700.03       107.05 o                         
   4   4  -5       8670.85      10015.99        98.92 o                         
   6   4  -5       2599.47       2823.52        44.41 o                         
   8   4  -5       2057.10       2270.58        47.16 o                         
  10   4  -5       2570.41       2382.12        55.20 o                         
   1   5  -5       6875.70       5986.61        57.70 o                         
   3   5  -5       3319.86       3793.11        44.86 o                         
   5   5  -5       4700.35       5222.73        56.84 o                         
   7   5  -5       3612.61       4135.32        58.02 o                         
   9   5  -5        991.94        991.49        38.21 o                         
  11   5  -5        668.69        601.42        36.67 o                         
   0   6  -5       9411.63       7716.64        77.34 o                         
   2   6  -5       9081.96       9040.82        84.25 o                         
   4   6  -5       1449.49       1529.00        33.30 o                         
   6   6  -5       3663.18       4231.99        56.85 o                         
   8   6  -5       3924.59       4127.61        63.55 o                         
  10   6  -5        534.82        512.51        35.15 o                         
   1   7  -5        941.60        819.51        27.13 o                         
   3   7  -5       4726.94       5140.68        57.07 o                         
   5   7  -5       4038.06       4499.59        58.02 o                         
   7   7  -5       2278.65       2469.33        48.74 o                         
   9   7  -5        899.22        881.46        37.13 o                         
   0   8  -5       5022.11       4293.17        54.67 o                         
   2   8  -5       2303.86       2334.40        41.92 o                         
   4   8  -5       6194.15       6326.11        68.73 o                         
   6   8  -5       2046.64       2120.49        45.67 o                         
   8   8  -5        943.02       1024.07        40.25 o                         
   1   9  -5       3241.24       3059.02        49.00 o                         
   3   9  -5       2164.10       2374.38        45.31 o                         
   5   9  -5        851.98        936.52        33.57 o                         
   7   9  -5       2014.40       2241.07        52.12 o                         
   9   9  -5        965.59       1103.62        43.61 o                         
   0  10  -5        977.88       1006.19        33.90 o                         
   2  10  -5       1235.16       1310.88        37.54 o                         
   4  10  -5       1200.05       1293.79        39.85 o                         
   6  10  -5       1149.65       1226.11        41.60 o                         
   8  10  -5        139.37        159.14        28.01 o                         
   1  11  -5        348.41        354.21        28.11 o                         
   3  11  -5        344.66        439.26        29.38 o                         
   5  11  -5       1048.10       1263.56        41.95 o                         
   7  11  -5         45.61         46.51         7.33 o                         
   0  12  -5        243.81        293.68        29.30 o                         
   2  12  -5        377.22        486.75        32.49 o                         
   4  12  -5        160.13        189.10        28.97 o                         
   6  12  -5        113.83         94.67         9.53 o                         
   1  13  -5        153.90        213.99        28.61 o                         
   3  13  -5        319.51        362.03        33.71 o                         
   2   0  -4       8158.25       7915.60        66.43 o                         
   4   0  -4      24506.35      28330.62       145.68 o                         
   6   0  -4      24870.80      25479.74       165.41 o                         
   8   0  -4       2517.75       2208.32        45.62 o                         
  10   0  -4        608.06        546.74        33.42 o                         
  12   0  -4       1251.75       1172.49        46.91 o                         
   1   1  -4       9312.67       7329.82        61.94 o                         
   3   1  -4      36336.08      41538.17       160.25 o                         
   5   1  -4       9047.40      10335.21        95.51 o                         
   7   1  -4       4778.09       4808.95        57.10 o                         
   9   1  -4       2362.40       2427.15        50.56 o                         
  11   1  -4        604.25        472.69        34.21 o                         
   0   2  -4      12556.90       8531.24        69.17 o                         
   2   2  -4      29283.34      29771.22       131.03 o                         
   4   2  -4      14928.08      16633.17       112.11 o                         
   6   2  -4        988.10       1110.07        29.00 o                         
   8   2  -4       3172.25       3227.78        52.74 o                         
  10   2  -4       3382.70       2981.25        58.98 o                         
   1   3  -4      22298.21      18663.59       106.09 o                         
   3   3  -4       1111.87       1016.97        22.67 o                         
   5   3  -4       5562.45       5960.40        58.95 o                         
   7   3  -4       3583.39       3971.11        53.22 o                         
   9   3  -4        610.79        601.51        30.47 o                         
  11   3  -4       1321.63       1330.39        46.51 o                         
   0   4  -4       7106.85       5218.08        52.73 o                         
   2   4  -4       1929.55       1829.91        28.14 o                         
   4   4  -4       3169.16       3238.98        39.68 o                         
   6   4  -4       3588.65       3987.55        50.32 o                         
   8   4  -4       1628.10       1825.07        42.32 o                         
  10   4  -4        548.16        633.12        33.64 o                         
   1   5  -4        677.79        532.13        18.81 o                         
   3   5  -4       2793.04       2689.72        36.28 o                         
   5   5  -4        693.74        700.13        25.27 o                         
   7   5  -4       1769.88       1805.44        40.98 o                         
   9   5  -4       2354.32       2589.50        52.80 o                         
  11   5  -4        632.23        638.81        37.62 o                         
   0   6  -4       1486.42       1295.69        27.42 o                         
   2   6  -4       2662.47       2773.07        38.05 o                         
   4   6  -4        202.23        236.87        18.22 o                         
   6   6  -4       1126.59       1217.66        33.01 o                         
   8   6  -4        209.28        220.95        25.23 o                         
  10   6  -4         95.99        104.23        25.96 o                         
   1   7  -4       1845.56       1881.74        34.00 o                         
   3   7  -4        521.27        621.05        24.34 o                         
   5   7  -4        716.92        823.56        29.51 o                         
   7   7  -4        990.44       1071.00        35.16 o                         
   9   7  -4        255.45        211.89        27.11 o                         
   0   8  -4       4568.92       4307.77        51.78 o                         
   2   8  -4       1101.12       1229.23        32.02 o                         
   4   8  -4        874.18        876.47        30.69 o                         
   6   8  -4        880.02        862.95        33.07 o                         
   8   8  -4        450.53        377.21        29.70 o                         
  10   8  -4        575.74        528.37        35.65 o                         
   1   9  -4       2276.40       2252.00        42.86 o                         
   3   9  -4       1008.78       1082.53        33.65 o                         
   5   9  -4        308.41        315.68        24.86 o                         
   7   9  -4        327.89        256.78        26.45 o                         
   9   9  -4        431.87        290.63        32.15 o                         
   0  10  -4       1378.47       1262.14        36.18 o                         
   2  10  -4        829.48        759.30        31.10 o                         
   4  10  -4       1334.46       1352.72        38.77 o                         
   6  10  -4        901.49        772.82        35.38 o                         
   8  10  -4       1244.32       1094.64        43.21 o                         
   1  11  -4       2173.63       2046.09        45.45 o                         
   3  11  -4       1265.15       1411.94        40.46 o                         
   5  11  -4       1992.33       2084.81        49.54 o                         
   7  11  -4        437.61        437.48        31.90 o                         
   0  12  -4       1049.25       1063.13        39.40 o                         
   2  12  -4        209.88        222.97        27.93 o                         
   4  12  -4        533.94        495.61        33.21 o                         
   6  12  -4        850.25        800.88        39.70 o                         
   1  13  -4        565.87        664.09        36.19 o                         
   3  13  -4       1090.19       1238.22        43.80 o                         
   0  14  -4         55.21         23.54         7.86 o                         
   1   1  -3        293.49        344.86        11.54 o                         
   3   1  -3       1195.56       1530.18        20.90 o                         
   5   1  -3        388.49        571.17        19.70 o                         
   7   1  -3       5874.88       6616.88        70.95 o                         
   9   1  -3       1434.82       1283.16        38.37 o                         
  11   1  -3         58.03         72.20         8.11 o                         
   0   2  -3        489.67        395.07        11.86 o                         
   2   2  -3       1078.18       1080.06        17.33 o                         
   4   2  -3      15270.10      19033.16       113.04 o                         
   6   2  -3       2962.76       3317.72        42.87 o                         
   8   2  -3        850.69        849.97        30.64 o                         
  10   2  -3        533.39        460.92        31.69 o                         
  12   2  -3         15.58         28.55         7.41 o                         
   1   3  -3       5065.31       4963.71        44.28 o                         
   3   3  -3      15243.95      19616.85       110.19 o                         
   5   3  -3       3348.46       3794.32        42.52 o                         
   7   3  -3       1439.56       1588.12        35.18 o                         
   9   3  -3        865.84        913.20        33.60 o                         
  11   3  -3       1274.25       1192.63        42.85 o                         
   0   4  -3      17138.23      13033.89        87.05 o                         
   2   4  -3      11958.59      13591.57        92.53 o                         
   4   4  -3       5896.09       6414.54        62.98 o                         
   6   4  -3       7495.99       8403.12        83.54 o                         
   8   4  -3       4207.14       4084.35        57.88 o                         
  10   4  -3        326.56        320.20        28.47 o                         
   1   5  -3       6212.66       6239.41        58.41 o                         
   3   5  -3      14477.06      15984.09       112.48 o                         
   5   5  -3       4330.14       4823.96        51.06 o                         
   7   5  -3       3657.52       3939.22        54.27 o                         
   9   5  -3       2153.69       2210.98        49.07 o                         
  11   5  -3        599.09        586.49        35.24 o                         
   0   6  -3       5323.25       4627.92        44.21 o                         
   2   6  -3       7059.28       7300.93        68.68 o                         
   4   6  -3       9980.33      10675.08       103.30 o                         
   6   6  -3       5161.02       5635.81        61.24 o                         
   8   6  -3       1697.73       1731.76        42.95 o                         
  10   6  -3       1201.19       1123.68        42.37 o                         
   1   7  -3      13001.98      12609.80        27.47 o                         
   3   7  -3       6667.40       7353.74        68.24 o                         
   5   7  -3       2287.39       2373.09        42.02 o                         
   7   7  -3       1750.92       1986.97        43.64 o                         
   9   7  -3       1436.52       1490.19        44.03 o                         
   0   8  -3       5345.60       4787.99        52.27 o                         
   2   8  -3       7244.16       7505.13        71.92 o                         
   4   8  -3       1975.88       2113.58        40.33 o                         
   6   8  -3       2067.05       2364.24        45.65 o                         
   8   8  -3        816.44        871.11        36.80 o                         
  10   8  -3        463.08        469.63        36.33 o                         
   1   9  -3        754.54        737.01        29.11 o                         
   3   9  -3       2487.59       2597.15        45.30 o                         
   5   9  -3       3627.85       3881.42        56.80 o                         
   7   9  -3        996.73       1109.00        38.16 o                         
   9   9  -3        473.40        527.03        33.04 o                         
   0  10  -3       1306.47       1322.70        36.42 o                         
   2  10  -3        476.64        535.03        27.86 o                         
   4  10  -3        927.42       1042.74        34.95 o                         
   6  10  -3        572.04        607.68        33.86 o                         
   8  10  -3        748.53        798.40        37.71 o                         
   1  11  -3        851.42       1053.99        34.02 o                         
   3  11  -3       1208.31       1357.17        39.05 o                         
   5  11  -3        186.11        186.50        27.66 o                         
   7  11  -3        519.53        590.70        34.57 o                         
   0  12  -3        416.96        453.79        29.92 o                         
   2  12  -3         31.40         62.99         7.62 o                         
   4  12  -3        194.07        224.27        27.84 o                         
   6  12  -3        321.69        366.71        30.97 o                         
   1  13  -3        221.88        180.41        28.63 o                         
   3  13  -3          1.18         38.08         6.82 o                         
   5  13  -3         16.44         13.67         7.55 o                         
   0  14  -3        305.17        428.35        34.44 o                         
   2  14  -3        261.95        371.43        34.19 o                         
   0   0  -2       4150.07       2304.39        22.40 o                         
   2   0  -2      55753.12      60842.48       147.48 o                         
   4   0  -2      47235.92      54263.70       182.62 o                         
   6   0  -2        675.02        668.05        22.82 o                         
   8   0  -2       5539.45       5427.62        63.61 o                         
  10   0  -2       4404.12       3733.74        65.93 o                         
  12   0  -2        299.57        273.66        31.23 o                         
   1   1  -2      15945.70      16743.76        68.52 o                         
   3   1  -2       7436.35       8730.08        64.50 o                         
   5   1  -2      19558.20      24144.58       134.59 o                         
   7   1  -2       6779.19       7492.12        81.85 o                         
   9   1  -2       2927.82       2743.73        51.29 o                         
  11   1  -2       1520.09       1359.30        44.78 o                         
   0   2  -2      68517.18      41843.26       115.61 o                         
   2   2  -2       2079.34       2247.54        21.26 o                         
   4   2  -2      12680.95      15379.28        98.42 o                         
   6   2  -2      11666.08      12362.38       109.68 o                         
   8   2  -2       2055.43       2240.72        42.75 o                         
  10   2  -2        792.99        725.23        35.19 o                         
  12   2  -2       1375.58       1341.86        48.36 o                         
   1   3  -2       5620.81       5474.69        48.79 o                         
   3   3  -2      15772.63      17096.39        98.18 o                         
   5   3  -2       3852.75       4528.91        44.76 o                         
   7   3  -2       2830.34       3160.21        46.09 o                         
   9   3  -2       4135.12       4365.63        62.60 o                         
  11   3  -2        656.15        612.68        34.81 o                         
   0   4  -2       9266.52       7192.56        60.85 o                         
   2   4  -2      10407.54      10763.96        78.01 o                         
   4   4  -2       5868.78       6253.30        60.78 o                         
   6   4  -2       1520.97       1649.09        34.03 o                         
   8   4  -2        838.29       1016.78        33.77 o                         
  10   4  -2        599.15        625.75        33.99 o                         
   1   5  -2       8848.10       8473.59        73.37 o                         
   3   5  -2       1569.17       1520.88        26.85 o                         
   5   5  -2       1258.32       1256.05        29.55 o                         
   7   5  -2       3872.13       4503.42        57.02 o                         
   9   5  -2        536.14        474.52        28.26 o                         
  11   5  -2        282.61        363.99        31.43 o                         
   0   6  -2        756.82        820.01        21.51 o                         
   2   6  -2       2564.55       2721.03        34.80 o                         
   4   6  -2        385.57        434.57        20.22 o                         
   6   6  -2        857.35       1044.86        30.53 o                         
   8   6  -2        152.85        165.10        23.12 o                         
  10   6  -2        377.45        372.15        32.08 o                         
   1   7  -2       2091.31       2388.44        35.51 o                         
   3   7  -2        366.37        329.63        19.71 o                         
   5   7  -2       1286.20       1271.89        32.55 o                         
   7   7  -2         60.73         37.35         6.24 o                         
   9   7  -2        339.04        273.39        28.40 o                         
   0   8  -2        625.62        644.95        24.51 o                         
   2   8  -2       2718.80       2863.98        42.70 o                         
   4   8  -2       2642.74       2763.43        43.97 o                         
   6   8  -2        364.45        335.50        25.24 o                         
   8   8  -2        345.88        351.35        28.67 o                         
  10   8  -2        456.59        370.52        31.93 o                         
   1   9  -2       1556.26       1595.54        35.77 o                         
   3   9  -2        394.77        327.13        24.26 o                         
   5   9  -2       1114.68       1055.82        33.66 o                         
   7   9  -2        792.82        758.60        33.57 o                         
   9   9  -2        740.62        690.04        37.02 o                         
   0  10  -2       1958.57       1798.22        40.35 o                         
   2  10  -2        369.40        377.21        26.54 o                         
   4  10  -2       1531.28       1374.17        36.89 o                         
   6  10  -2       2667.54       2505.42        53.04 o                         
   8  10  -2        569.53        611.52        35.50 o                         
   1  11  -2        985.75       1001.00        33.99 o                         
   3  11  -2       1508.29       1461.44        41.04 o                         
   5  11  -2        218.65        241.68        25.79 o                         
   7  11  -2        490.71        416.22        32.46 o                         
   0  12  -2        376.18        402.99        29.89 o                         
   2  12  -2       1434.86       1397.16        42.16 o                         
   4  12  -2        828.53        936.57        37.32 o                         
   6  12  -2        336.55        340.52        32.31 o                         
   1  13  -2       1871.79       1945.33        49.52 o                         
   3  13  -2        114.48        114.31        27.44 o                         
   5  13  -2        477.68        493.78        34.33 o                         
   0  14  -2        226.42        235.06        31.39 o                         
   2  14  -2        381.61        399.03        33.41 o                         
   1   1  -1       2706.93       2829.56        24.56 o                         
   3   1  -1        161.16        193.25        10.67 o                         
   5   1  -1       3154.99       4154.91        40.82 o                         
   7   1  -1        131.92        109.80        18.70 o                         
   9   1  -1        607.27        594.50        29.84 o                         
  11   1  -1        839.29        684.39        38.28 o                         
   0   2  -1       8399.97       7035.39        42.02 o                         
   2   2  -1       5866.73       7089.42        51.64 o                         
   4   2  -1       2433.33       2394.01        26.67 o                         
   6   2  -1       5941.24       6950.61        20.77 o                         
   8   2  -1       1031.74       1072.35        32.89 o                         
  10   2  -1        226.01        221.55        25.29 o                         
  12   2  -1        170.33        149.57        29.83 o                         
   1   3  -1        924.99       1002.57        15.47 o                         
   3   3  -1       6674.18       7521.98        64.23 o                         
   5   3  -1       3411.61       4176.43        42.19 o                         
   7   3  -1       5948.28       6438.03        63.10 o                         
   9   3  -1        729.36        700.83        31.54 o                         
  11   3  -1        155.51        158.87        27.41 o                         
   0   4  -1      16015.30      15283.66        82.73 o                         
   2   4  -1       6845.98       7243.72        62.71 o                         
   4   4  -1      10717.21      11701.75        92.81 o                         
   6   4  -1       6470.44       6579.94        65.41 o                         
   8   4  -1        871.49        863.29        31.56 o                         
  10   4  -1       1774.28       1779.75        46.37 o                         
   1   5  -1       4211.99       4068.78        39.09 o                         
   3   5  -1      10015.55      10375.08        86.62 o                         
   5   5  -1       3591.86       3900.73        45.20 o                         
   7   5  -1       3764.37       3832.75        53.82 o                         
   9   5  -1        735.74        680.91        32.75 o                         
  11   5  -1       1030.01        905.65        42.10 o                         
   0   6  -1      17316.89      17779.48       110.31 o                         
   2   6  -1      18355.92      19606.22       121.11 o                         
   4   6  -1       5902.44       5995.53        59.15 o                         
   6   6  -1       2481.22       2559.87        43.11 o                         
   8   6  -1       2189.04       2231.97        45.96 o                         
  10   6  -1       1124.58       1156.71        42.64 o                         
   1   7  -1      12313.69      13108.04       105.51 o                         
   3   7  -1       6313.41       6290.70        61.21 o                         
   5   7  -1       5740.70       6007.20        61.43 o                         
   7   7  -1       2045.94       2087.71        43.71 o                         
   9   7  -1       1083.76       1020.18        38.95 o                         
   0   8  -1       4885.44       4981.65        51.10 o                         
   2   8  -1       6797.91       6722.66        65.79 o                         
   4   8  -1       3502.97       3632.42        49.15 o                         
   6   8  -1       1443.64       1543.92        39.07 o                         
   8   8  -1       1154.14       1265.46        40.96 o                         
  10   8  -1        399.99        512.99        34.87 o                         
   1   9  -1       5026.12       4862.20        54.57 o                         
   3   9  -1       4032.52       4118.97        53.32 o                         
   5   9  -1        972.22        997.57        33.46 o                         
   7   9  -1        946.41       1046.43        38.48 o                         
   9   9  -1       2028.21       2065.54        53.87 o                         
   0  10  -1       1858.78       1958.38        41.09 o                         
   2  10  -1        601.91        795.12        31.16 o                         
   4  10  -1       1056.14       1075.16        35.15 o                         
   6  10  -1       1051.06       1224.10        40.20 o                         
   8  10  -1        591.09        646.41        37.16 o                         
   1  11  -1        148.69        148.84        23.56 o                         
   3  11  -1       1482.47       1671.82        41.87 o                         
   5  11  -1       1257.04       1330.86        41.23 o                         
   7  11  -1        694.21        832.01        37.11 o                         
   0  12  -1        438.70        518.69        31.31 o                         
   2  12  -1         56.20         83.82         8.74 o                         
   4  12  -1        444.28        535.30        31.90 o                         
   6  12  -1        138.08        108.87        10.73 o                         
   1  13  -1        187.20        297.19        30.14 o                         
   3  13  -1        183.37        196.28        29.77 o                         
   5  13  -1         60.28         34.96         7.37 o                         
   0  14  -1        278.13        206.20        32.04 o                         
   2  14  -1        405.01        369.18        32.85 o                         
   2   0   0      19622.96      24761.47        83.21 o                         
   4   0   0      20360.57      23588.24       115.98 o                         
   6   0   0      10376.99      13777.18       112.27 o                         
   8   0   0       4743.30       5068.90        61.43 o                         
  10   0   0       1226.61       1129.74        40.00 o                         
  12   0   0       1964.92       1700.44        52.91 o                         
   5   1   0       9386.59      10670.96        89.53 o                         
   7   1   0       3849.54       4068.69        49.77 o                         
   9   1   0       2475.50       2327.18        47.89 o                         
  11   1   0        598.42        491.95        34.26 o                         
   0   2   0       5601.23       5244.78        34.02 o                         
   2   2   0      23994.51      25904.00        96.34 o                         
   4   2   0      26104.43      29585.02       134.59 o                         
   6   2   0       2089.14       2024.38        33.52 o                         
   8   2   0       4539.90       4794.76        59.53 o                         
  10   2   0       1053.33       1098.61        38.16 o                         
  12   2   0         84.20         60.34         8.60 o                         
   1   3   0      14840.78      14039.97        71.09 o                         
   3   3   0       5166.52       5588.46        48.86 o                         
   5   3   0      16614.82      19195.50       125.70 o                         
   7   3   0       5180.26       5682.70        59.94 o                         
   9   3   0        552.81        508.70        28.46 o                         
  11   3   0        850.70        831.58        38.97 o                         
   0   4   0       7854.94       6989.01        56.01 o                         
   2   4   0      16716.13      16041.87        92.34 o                         
   4   4   0       1043.78       1095.20        23.93 o                         
   6   4   0       1733.72       1851.19        34.54 o                         
   8   4   0        845.87       1087.33        33.77 o                         
  10   4   0        493.60        568.57        32.85 o                         
   1   5   0       1876.12       2056.94        24.47 o                         
   3   5   0       8887.52       8447.67        79.32 o                         
   5   5   0        573.74        678.53        23.41 o                         
   7   5   0        474.46        496.20        27.74 o                         
   9   5   0       1619.49       1794.84        45.16 o                         
  11   5   0        674.34        594.99        37.42 o                         
   0   6   0         79.96        126.20        15.81 o                         
   2   6   0        293.29        379.12        18.61 o                         
   4   6   0       2129.10       1953.96        33.57 o                         
   6   6   0       1231.52       1241.92        33.55 o                         
   8   6   0        505.77        559.43        29.13 o                         
  10   6   0         60.18         46.60         7.52 o                         
   1   7   0       1291.08       1593.46        28.92 o                         
   3   7   0          0.87          3.38         3.96 o                         
   5   7   0       1032.50       1129.76        30.83 o                         
   7   7   0       2026.20       2216.17        45.19 o                         
   9   7   0        146.10        108.24        24.66 o                         
   0   8   0       1965.77       1927.71        34.18 o                         
   2   8   0          5.07         10.05         3.45 o                         
   4   8   0       1175.08       1113.41        30.75 o                         
   6   8   0       1327.80       1192.38        35.51 o                         
   8   8   0        589.21        613.06        32.59 o                         
  10   8   0        552.77        503.07        51.97 o                         
   1   9   0        791.72        771.22        27.82 o                         
   3   9   0       1117.69       1042.82        32.32 o                         
   5   9   0       2173.60       1961.61        42.08 o                         
   7   9   0        401.35        526.45        30.99 o                         
   9   9   0         32.42         12.80         5.61 o                         
   0  10   0         42.13         29.24         5.92 o                         
   2  10   0       2918.88       2747.73        47.17 o                         
   4  10   0       1609.18       1588.42        40.76 o                         
   6  10   0        213.61        253.15        26.87 o                         
   8  10   0        656.38        443.50        34.63 o                         
   1  11   0       2039.46       1841.29        42.22 o                         
   3  11   0        278.42        228.61        26.14 o                         
   5  11   0        546.98        479.72        30.83 o                         
   7  11   0        233.49        216.31        28.96 o                         
   0  12   0        107.58        117.03        25.26 o                         
   2  12   0       1949.82       1968.21        46.51 o                         
   4  12   0        240.36        152.13        26.52 o                         
   6  12   0       1046.24       1011.50        42.39 o                         
   1  13   0         81.17         57.07         8.22 o                         
   3  13   0       1520.45       1539.12        46.40 o                         
   5  13   0         44.42        100.59        10.63 o                         
   0  14   0        160.95        218.21        31.00 o                         
   2  14   0        225.15        249.25        32.65 o                         
   3   1   1      12951.64      15428.16        85.31 o                         
   5   1   1       2398.31       2738.17        34.49 o                         
   7   1   1       1802.03       1877.83        36.49 o                         
   9   1   1        429.22        405.23        27.05 o                         
  11   1   1        107.54         75.73         8.95 o                         
   0   2   1       8638.92       8021.07        45.25 o                         
   2   2   1       3853.31       4435.39        37.89 o                         
   4   2   1       5962.63       7167.91        68.92 o                         
   6   2   1       3012.71       3204.76        42.25 o                         
   8   2   1        826.05        882.15        31.91 o                         
  10   2   1        417.50        331.75        27.61 o                         
   1   3   1      25956.83      25012.34        98.35 o                         
   3   3   1       6892.97       7325.26        66.20 o                         
   5   3   1      11266.33      12630.50       104.10 o                         
   7   3   1        751.09        752.75        27.39 o                         
   9   3   1        489.27        394.00        26.27 o                         
  11   3   1       1322.76       1110.40        42.53 o                         
   0   4   1      16830.71      15529.79        83.48 o                         
   2   4   1      24051.25      23092.70       113.60 o                         
   4   4   1       2578.52       2630.74        34.51 o                         
   6   4   1       3780.35       4000.87        49.90 o                         
   8   4   1       3557.90       3582.26        55.00 o                         
  10   4   1        632.89        543.88        32.59 o                         
   1   5   1      25370.09      24104.27       119.19 o                         
   3   5   1       6522.03       6720.60        62.52 o                         
   5   5   1       8446.68       8778.68        82.18 o                         
   7   5   1       1982.55       2011.53        42.26 o                         
   9   5   1        703.22        632.87        32.66 o                         
  11   5   1        364.37        231.85        31.86 o                         
   0   6   1      16273.29      15761.86       104.01 o                         
   2   6   1       5178.16       4844.54        49.05 o                         
   4   6   1       7106.01       6931.45        64.72 o                         
   6   6   1       8316.38       8553.80        82.37 o                         
   8   6   1        984.16        965.39        34.56 o                         
  10   6   1        264.97        214.89        29.70 o                         
   1   7   1       1341.78        989.15        25.12 o                         
   3   7   1      11519.78      10645.29       103.04 o                         
   5   7   1       2872.77       2632.40        43.69 o                         
   7   7   1       3517.76       3480.93        54.73 o                         
   9   7   1       1169.00       1177.52        42.06 o                         
   0   8   1       4855.60       4588.24        49.33 o                         
   2   8   1       3566.53       3450.08        45.41 o                         
   4   8   1       1662.76       1622.67        35.97 o                         
   6   8   1       1736.03       1732.68        40.77 o                         
   8   8   1       1288.44       1422.42        42.96 o                         
  10   8   1        596.27        589.44        37.56 o                         
   1   9   1       2206.85       2166.36        39.82 o                         
   3   9   1       2418.56       2338.98        42.59 o                         
   5   9   1       1152.35       1187.15        35.38 o                         
   7   9   1        866.42        952.33        37.57 o                         
   9   9   1        642.42        573.61        36.12 o                         
   0  10   1       1897.24       1776.83        40.66 o                         
   2  10   1        936.90        846.33        32.21 o                         
   4  10   1       1791.92       1972.18        43.51 o                         
   6  10   1        168.36        145.97        26.37 o                         
   8  10   1        456.19        498.14        34.73 o                         
   1  11   1       1255.49       1453.96        39.44 o                         
   3  11   1        878.86        903.93        33.88 o                         
   5  11   1         71.68         93.25         9.24 o                         
   7  11   1         93.25        135.83        27.99 o                         
   0  12   1        433.56        457.47        31.75 o                         
   2  12   1         73.21         31.54         6.36 o                         
   4  12   1        306.50        389.36        31.24 o                         
   6  12   1        315.33        268.74        32.18 o                         
   1  13   1         20.64         -5.65         5.65 o                         
   3  13   1          3.33         -0.52         6.67 o                         
   5  13   1         82.78         57.37         8.47 o                         
   0  14   1        273.17        199.90        32.77 o                         
   2  14   1        171.99        242.80        32.65 o                         
   4   0   2      16080.32      20568.22       115.77 o                         
   6   0   2       6180.02       6690.25        64.66 o                         
   8   0   2       4493.70       4658.90        61.20 o                         
  10   0   2       1332.78       1210.36        42.80 o                         
   3   1   2       6377.16       6744.40        61.35 o                         
   5   1   2      13703.55      15677.82       113.62 o                         
   7   1   2       4066.89       4393.96        53.84 o                         
   9   1   2       1199.47       1169.68        37.17 o                         
  11   1   2        752.85        615.86        36.37 o                         
   2   2   2       2163.79       1933.86        21.31 o                         
   4   2   2       8770.37       8617.84        79.36 o                         
   6   2   2       6384.46       7708.22        78.87 o                         
   8   2   2       2186.98       2505.57        45.88 o                         
  10   2   2        208.03        249.15        26.58 o                         
   1   3   2      10720.05       9922.24        67.78 o                         
   3   3   2      19057.75      19410.19       112.11 o                         
   5   3   2       2733.38       2734.44        37.60 o                         
   7   3   2        421.63        372.93        24.00 o                         
   9   3   2       3135.50       3424.56        58.42 o                         
  11   3   2        654.28        558.75        35.80 o                         
   0   4   2       8865.91       7461.02        62.78 o                         
   2   4   2        904.11        860.81        18.76 o                         
   4   4   2       4580.71       4445.03        44.94 o                         
   6   4   2       1448.47       1554.47        34.56 o                         
   8   4   2       2113.54       2260.29        45.25 o                         
  10   4   2        246.46        229.10        29.62 o                         
   1   5   2       2247.04       1826.91        27.28 o                         
   3   5   2       1561.79       1461.79        27.28 o                         
   5   5   2       2119.61       1930.04        35.96 o                         
   7   5   2       1740.88       1980.59        41.98 o                         
   9   5   2        491.56        463.26        31.03 o                         
   0   6   2        793.81        854.35        22.42 o                         
   2   6   2       3647.30       3249.28        38.88 o                         
   4   6   2        181.21        207.27        20.12 o                         
   6   6   2        357.91        388.80        24.66 o                         
   8   6   2        233.48        308.01        25.63 o                         
  10   6   2        197.88        190.27        30.26 o                         
   1   7   2        766.72        803.94        24.40 o                         
   3   7   2        766.35        676.02        25.23 o                         
   5   7   2       2831.15       3009.13        47.47 o                         
   7   7   2        785.05        696.74        30.40 o                         
   9   7   2         67.47         60.53         8.19 o                         
   0   8   2        576.56        527.64        24.15 o                         
   2   8   2       2551.04       2337.85        39.22 o                         
   4   8   2         61.71         64.95         6.74 o                         
   6   8   2        194.17        145.15        23.21 o                         
   8   8   2        992.57        900.95        36.39 o                         
   1   9   2        943.33        903.93        30.05 o                         
   3   9   2        686.54        592.65        28.39 o                         
   5   9   2         39.95         31.46         5.82 o                         
   7   9   2        618.41        516.87        31.76 o                         
   9   9   2        294.38        201.56        30.20 o                         
   0  10   2       2149.14       1857.72        41.19 o                         
   2  10   2       1906.00       1858.28        41.21 o                         
   4  10   2        695.02        580.19        31.12 o                         
   6  10   2        834.72        629.00        35.08 o                         
   8  10   2        449.64        533.35        34.78 o                         
   1  11   2        561.81        566.04        29.58 o                         
   3  11   2       1622.61       1389.20        40.22 o                         
   5  11   2        185.62        224.79        27.48 o                         
   7  11   2        383.53        282.31        32.10 o                         
   0  12   2        389.63        350.63        30.42 o                         
   2  12   2        582.97        503.14        32.37 o                         
   4  12   2       1306.25       1412.35        45.03 o                         
   6  12   2         31.00        136.38        27.14 o                         
   1  13   2       1326.20       1350.89        44.78 o                         
   3  13   2         29.45         16.24         7.21 o                         
   5  13   2        395.35        380.90        37.13 o                         
   0  14   2        267.85        215.66        32.40 o                         
   2  14   2        839.07        855.79        41.34 o                         
   1   1   3       2028.61       2418.08        24.23 o                         
   5   1   3       9800.37      10590.48        99.04 o                         
   7   1   3        197.34        206.38        21.41 o                         
   9   1   3        311.32        411.20        28.46 o                         
  11   1   3        528.21        457.40        35.99 o                         
   0   2   3        556.71        593.25        13.78 o                         
   2   2   3      19108.86      20944.00       108.15 o                         
   4   2   3        477.52        470.38        18.70 o                         
   6   2   3        385.37        341.94        21.33 o                         
   8   2   3        973.39        911.36        32.87 o                         
  10   2   3         21.00         11.67         5.49 o                         
   1   3   3      24714.52      24918.88       115.37 o                         
   3   3   3       3488.79       3482.18        37.14 o                         
   5   3   3        115.79        120.30        16.81 o                         
   7   3   3       3373.01       3668.01        52.71 o                         
   9   3   3       1186.94       1038.86        38.50 o                         
  11   3   3         63.41         39.87         7.81 o                         
   0   4   3      16684.92      15643.84        96.06 o                         
   2   4   3       4710.39       4728.25        45.85 o                         
   4   4   3       3210.96       3333.04        40.99 o                         
   6   4   3       3465.47       3537.24        49.43 o                         
   8   4   3        643.99        619.28        31.28 o                         
  10   4   3        631.02        614.17        33.31 o                         
   1   5   3       5914.29       5744.22        57.37 o                         
   3   5   3       8142.58       7831.91        73.16 o                         
   5   5   3       1543.70       1508.70        33.00 o                         
   7   5   3       3107.49       3102.36        52.03 o                         
   9   5   3        415.50        371.21        30.10 o                         
   0   6   3       5657.94       5203.10        51.45 o                         
   2   6   3      11853.59      11241.81       100.94 o                         
   4   6   3       3519.20       3390.31        45.50 o                         
   6   6   3       1708.02       1592.16        39.40 o                         
   8   6   3       1359.47       1356.80        41.36 o                         
  10   6   3        312.55        282.84        31.34 o                         
   1   7   3       7198.43       6626.17        63.35 o                         
   3   7   3       2312.82       2054.77        37.30 o                         
   5   7   3       3788.60       3746.94        53.48 o                         
   7   7   3        780.92        853.72        33.21 o                         
   9   7   3        506.28        510.44        33.86 o                         
   0   8   3       5076.83       4346.88        50.72 o                         
   2   8   3        970.93       1006.25        30.45 o                         
   4   8   3       3012.00       2883.06        47.94 o                         
   6   8   3       1245.75       1241.63        38.01 o                         
   8   8   3        658.30        714.56        35.87 o                         
   1   9   3       4492.49       3651.95        51.70 o                         
   3   9   3       3820.39       3547.01        52.78 o                         
   5   9   3       1240.89       1271.19        37.95 o                         
   7   9   3        377.04        436.71        32.04 o                         
   0  10   3       1410.56       1336.14        37.84 o                         
   2  10   3        565.94        548.02        29.08 o                         
   4  10   3       1515.97       1534.43        40.65 o                         
   6  10   3        779.41        882.06        37.33 o                         
   8  10   3         72.49         45.87         9.09 o                         
   1  11   3        455.48        429.94        27.96 o                         
   3  11   3        407.61        501.36        31.59 o                         
   5  11   3        745.82        765.72        37.50 o                         
   7  11   3        451.72        394.37        34.22 o                         
   0  12   3        425.90        437.02        30.72 o                         
   2  12   3        373.37        358.57        32.15 o                         
   4  12   3        116.68        104.74        10.62 o                         
   6  12   3        182.76        151.75        29.79 o                         
   1  13   3        208.52        235.93        32.46 o                         
   3  13   3          7.54         27.62         6.75 o                         
   0  14   3        312.97        323.43        36.34 o                         
   2  14   3        472.45        373.24        36.68 o                         
   2   0   4      12011.76      13232.57        90.64 o                         
   4   0   4      12535.93      14000.35       108.62 o                         
   6   0   4       7299.25       7806.45        75.55 o                         
   8   0   4       2415.07       2210.52        46.74 o                         
  10   0   4         68.13        116.52        25.06 o                         
   1   1   4      22757.33      21546.94       108.59 o                         
   3   1   4      13215.04      13992.86       101.95 o                         
   5   1   4       9126.98       9838.05        87.31 o                         
   7   1   4        969.86        811.67        30.65 o                         
   9   1   4       1575.00       1612.28        45.69 o                         
   2   2   4      16625.39      17651.52       108.94 o                         
   4   2   4       7048.00       7271.64        71.08 o                         
   6   2   4        732.69        702.88        26.34 o                         
   8   2   4       1322.62       1341.86        38.12 o                         
  10   2   4        975.47        904.90        41.22 o                         
   1   3   4      21191.07      20568.34       115.48 o                         
   3   3   4       2779.59       2551.36        35.03 o                         
   5   3   4       2086.03       2133.76        37.45 o                         
   7   3   4       2139.73       2499.00        46.72 o                         
   9   3   4        353.76        361.74        29.02 o                         
   0   4   4       7069.39       6183.36        58.25 o                         
   2   4   4        725.96        580.78        20.38 o                         
   4   4   4       2071.16       2062.20        35.52 o                         
   6   4   4       1539.17       1598.58        38.11 o                         
   8   4   4       1052.79       1212.33        38.61 o                         
  10   4   4         77.79         66.68         8.81 o                         
   1   5   4       1403.77       1264.87        26.17 o                         
   3   5   4       1487.22       1296.84        29.35 o                         
   5   5   4       1535.04       1618.36        35.90 o                         
   7   5   4        292.33        315.76        25.29 o                         
   9   5   4        605.34        655.26        35.86 o                         
   0   6   4       1412.41       1384.23        29.33 o                         
   2   6   4        320.05        374.79        21.06 o                         
   4   6   4        380.36        445.13        23.62 o                         
   6   6   4       1109.05       1000.97        35.27 o                         
   8   6   4        741.50        784.29        35.38 o                         
   1   7   4         63.64         57.35         6.11 o                         
   3   7   4       1203.85       1136.07        31.50 o                         
   5   7   4        511.32        453.63        27.23 o                         
   7   7   4          6.88          8.13         6.67 o                         
   9   7   4         73.08         68.60         9.46 o                         
   0   8   4       4703.61       4539.11        53.76 o                         
   2   8   4       3874.10       3744.13        51.95 o                         
   4   8   4         30.31         15.15         5.65 o                         
   6   8   4        577.16        537.86        30.67 o                         
   8   8   4        188.94        167.02        27.69 o                         
   1   9   4        685.73        657.50        30.58 o                         
   3   9   4        593.21        595.74        29.40 o                         
   5   9   4         99.56         61.28         6.99 o                         
   7   9   4        324.30        243.32        30.64 o                         
   0  10   4       1356.24       1230.08        35.97 o                         
   2  10   4        900.20        749.46        33.27 o                         
   4  10   4        960.21        929.78        37.19 o                         
   6  10   4         15.82         45.39         6.52 o                         
   1  11   4        183.45        215.87        27.02 o                         
   3  11   4        400.74        339.98        31.01 o                         
   5  11   4        839.40        850.15        37.70 o                         
   0  12   4       1107.63       1021.83        38.16 o                         
   2  12   4        689.57        665.20        37.33 o                         
   4  12   4        131.33         89.30         9.55 o                         
   1  13   4        108.38         71.07         8.70 o                         
   3  13   4       1107.30       1056.11        44.31 o                         
   0  14   4         66.02         56.61         8.17 o                         
   1   1   5       1797.72       1745.58        27.05 o                         
   3   1   5       4418.38       4510.47        45.52 o                         
   5   1   5       1828.69       2253.71        39.04 o                         
   7   1   5        828.25        989.61        33.69 o                         
   9   1   5        598.90        646.74        33.83 o                         
   0   2   5       4715.53       4368.22        43.88 o                         
   2   2   5        308.64        321.71        16.70 o                         
   4   2   5       1223.36       1369.16        29.75 o                         
   6   2   5       2880.77       3026.99        48.62 o                         
   8   2   5         57.31         30.00         6.77 o                         
  10   2   5        158.16        168.94        28.08 o                         
   1   3   5        707.21        646.00        19.84 o                         
   3   3   5       3931.20       4324.71        47.17 o                         
   5   3   5       5005.33       5336.84        58.95 o                         
   7   3   5       2509.60       2529.78        48.27 o                         
   9   3   5          1.11         -5.90         5.90 o                         
   0   4   5        390.47        374.88        18.50 o                         
   2   4   5      16070.13      17013.29       124.97 o                         
   4   4   5        563.47        515.13        24.05 o                         
   6   4   5       2152.78       2066.45        43.75 o                         
   8   4   5       1637.03       1598.03        44.79 o                         
  10   4   5        317.08        334.21        30.80 o                         
   1   5   5       6118.85       5972.19        59.34 o                         
   3   5   5       5690.27       5689.78        57.58 o                         
   5   5   5       2333.75       2437.36        44.95 o                         
   7   5   5        707.70        685.57        31.29 o                         
   9   5   5        549.72        481.60        33.56 o                         
   0   6   5       9323.80       8738.94        82.46 o                         
   2   6   5       3443.72       3354.81        46.17 o                         
   4   6   5       3328.01       3338.31        49.86 o                         
   6   6   5        843.09        890.31        34.07 o                         
   8   6   5        345.91        329.90        30.83 o                         
   1   7   5       9767.18       9098.56        90.64 o                         
   3   7   5       4809.30       4928.30        59.77 o                         
   5   7   5        900.24        940.32        34.04 o                         
   7   7   5        597.24        490.93        32.78 o                         
   0   8   5       5240.90       4967.55        58.60 o                         
   2   8   5       1391.74       1254.76        36.22 o                         
   4   8   5       2191.27       2125.81        45.19 o                         
   6   8   5        422.52        392.95        30.23 o                         
   8   8   5        386.15        425.35        34.81 o                         
   1   9   5       1191.66       1183.77        35.77 o                         
   3   9   5        560.49        463.89        27.05 o                         
   5   9   5       1537.51       1574.75        44.54 o                         
   7   9   5        194.42        208.58        30.80 o                         
   0  10   5        919.36        903.18        33.91 o                         
   2  10   5        160.55        132.10        26.56 o                         
   4  10   5        303.29        411.43        29.54 o                         
   6  10   5        171.38        184.70        29.16 o                         
   1  11   5        677.91        770.53        35.57 o                         
   3  11   5        338.01        317.72        31.10 o                         
   5  11   5          1.67         -6.75         6.75 o                         
   0  12   5        221.82        218.25        30.98 o                         
   2  12   5        147.50        123.82        28.40 o                         
   4  12   5        226.42        221.48        31.45 o                         
   1  13   5         12.40         -6.62         6.62 o                         
   0   0   6       6434.30       6145.02        61.71 o                         
   2   0   6       3684.49       3479.00        41.28 o                         
   4   0   6       8420.29       8485.67        85.72 o                         
   6   0   6        862.72        969.33        32.96 o                         
   8   0   6        903.94        898.83        35.00 o                         
  10   0   6       1511.39       1463.52        49.68 o                         
   1   1   6       9715.88       8454.03        73.78 o                         
   3   1   6       5099.56       5197.15        52.65 o                         
   5   1   6       1541.46       1632.28        37.03 o                         
   7   1   6       2158.54       2357.89        48.43 o                         
   9   1   6       1004.25        877.69        39.79 o                         
   0   2   6       6151.44       5296.10        52.80 o                         
   2   2   6       4082.31       3946.59        44.84 o                         
   4   2   6       2898.74       3255.73        45.99 o                         
   6   2   6       3048.24       3142.31        52.28 o                         
   8   2   6       1680.31       1648.77        46.76 o                         
   1   3   6       5250.62       4865.60        48.55 o                         
   3   3   6       2814.05       2994.46        43.24 o                         
   5   3   6       3590.53       3601.60        52.85 o                         
   7   3   6         35.17         18.65         5.36 o                         
   9   3   6       1010.94       1002.67        42.84 o                         
   0   4   6        688.19        541.16        22.09 o                         
   2   4   6       3885.67       3909.74        47.73 o                         
   4   4   6       1785.11       1778.72        37.56 o                         
   6   4   6        477.34        528.39        28.04 o                         
   8   4   6         33.71         39.59         6.09 o                         
   1   5   6       2840.45       2553.95        39.72 o                         
   3   5   6        120.13        110.54        21.06 o                         
   5   5   6        715.29        748.50        31.27 o                         
   7   5   6        329.23        388.78        29.78 o                         
   9   5   6        233.11        228.70        31.42 o                         
   0   6   6         10.10         -2.90         4.33 o                         
   2   6   6       1203.87       1102.91        32.76 o                         
   4   6   6        216.68        226.94        23.51 o                         
   6   6   6        963.92       1102.72        38.35 o                         
   8   6   6        107.72         90.99         9.60 o                         
   1   7   6         96.60        126.00        22.82 o                         
   3   7   6        882.80        860.89        32.08 o                         
   5   7   6        550.30        552.59        29.12 o                         
   7   7   6         62.92         25.69         7.23 o                         
   0   8   6        236.55        250.26        25.25 o                         
   2   8   6        435.09        468.95        28.00 o                         
   4   8   6        895.80        862.55        33.53 o                         
   6   8   6        307.57        250.33        29.43 o                         
   1   9   6          4.57          9.14         5.18 o                         
   3   9   6        808.07        677.38        33.93 o                         
   5   9   6        326.47        286.90        30.35 o                         
   7   9   6         18.44         10.34         5.78 o                         
   0  10   6       1567.43       1559.46        43.51 o                         
   2  10   6       1158.44       1381.43        42.65 o                         
   4  10   6        376.46        256.87        30.84 o                         
   6  10   6        400.48        372.05        32.67 o                         
   1  11   6        540.01        526.09        33.22 o                         
   3  11   6        480.65        474.57        33.41 o                         
   5  11   6        405.43        453.65        34.28 o                         
   0  12   6        212.16        212.54        31.76 o                         
   2  12   6        327.84        249.83        33.82 o                         
   1   1   7       1446.47       1261.92        28.94 o                         
   3   1   7        365.22        389.79        22.90 o                         
   5   1   7        697.62        779.61        30.37 o                         
   7   1   7         51.94         30.76         6.35 o                         
   9   1   7         15.10         15.86         7.40 o                         
   0   2   7        132.63         96.80        17.02 o                         
   2   2   7       3838.68       3865.04        48.64 o                         
   4   2   7        149.49        135.04        21.60 o                         
   6   2   7         92.88        132.23        22.74 o                         
   8   2   7        397.29        395.66        31.72 o                         
   1   3   7       1987.99       2114.75        37.05 o                         
   3   3   7       3185.06       3315.29        48.81 o                         
   5   3   7        294.30        268.95        23.90 o                         
   7   3   7        344.16        374.68        30.70 o                         
   9   3   7        219.69        234.79        29.06 o                         
   0   4   7       4611.64       4413.58        51.86 o                         
   2   4   7        485.78        603.50        25.72 o                         
   4   4   7       3642.35       3709.88        54.95 o                         
   6   4   7       1125.79       1192.20        39.25 o                         
   8   4   7         39.24         39.36         7.04 o                         
   1   5   7       4915.87       5105.52        58.66 o                         
   3   5   7       1381.08       1536.25        37.83 o                         
   5   5   7        661.91        604.90        30.22 o                         
   7   5   7        467.18        478.33        30.88 o                         
   0   6   7       2111.69       2103.95        42.00 o                         
   2   6   7       3820.72       4039.02        56.13 o                         
   4   6   7        711.46        763.72        32.47 o                         
   6   6   7        741.50        763.19        35.80 o                         
   8   6   7        534.54        496.10        35.50 o                         
   1   7   7       1556.94       1493.28        39.52 o                         
   3   7   7       1129.85       1118.47        34.89 o                         
   5   7   7       1656.29       1804.38        46.64 o                         
   7   7   7        366.66        368.31        32.70 o                         
   0   8   7       1149.75       1107.19        35.00 o                         
   2   8   7       1650.81       1578.87        41.83 o                         
   4   8   7        936.70        998.58        38.62 o                         
   6   8   7        668.11        765.60        38.25 o                         
   1   9   7       3344.80       3286.52        57.82 o                         
   3   9   7        762.72        913.46        37.67 o                         
   5   9   7         72.67        136.03        27.46 o                         
   0  10   7       1389.67       1445.46        44.25 o                         
   2  10   7         60.67         73.61         8.32 o                         
   4  10   7        165.48        142.51        29.01 o                         
   1  11   7         35.32         28.08         7.23 o                         
   3  11   7        186.72        209.43        29.14 o                         
   0  12   7        200.60        196.13        30.06 o                         
   2  12   7        496.13        552.93        38.62 o                         
   0   0   8      13382.89      13341.29       124.45 o                         
   2   0   8       8759.83       8304.23        80.81 o                         
   4   0   8        918.58        784.49        30.17 o                         
   6   0   8        886.50        840.87        36.42 o                         
   8   0   8        622.94        639.67        37.05 o                         
   1   1   8       3220.77       3066.98        45.65 o                         
   3   1   8       2050.73       2111.54        41.94 o                         
   5   1   8       2060.90       2106.58        45.43 o                         
   7   1   8        322.58        363.77        30.47 o                         
   0   2   8       2252.15       2187.96        39.82 o                         
   2   2   8       2838.28       2640.10        45.29 o                         
   4   2   8       3796.01       3812.29        56.63 o                         
   6   2   8        389.70        441.39        30.43 o                         
   8   2   8         61.09         50.45         8.40 o                         
   1   3   8       2332.95       2095.77        40.32 o                         
   3   3   8        870.30        985.99        33.52 o                         
   5   3   8        705.69        737.60        32.73 o                         
   7   3   8       1259.71       1402.55        45.55 o                         
   0   4   8       1188.45        986.96        31.91 o                         
   2   4   8       1882.02       1590.36        39.44 o                         
   4   4   8        425.00        485.17        27.96 o                         
   6   4   8        496.22        532.72        32.03 o                         
   8   4   8          6.58          6.67         6.30 o                         
   1   5   8        213.57        216.82        23.87 o                         
   3   5   8       1209.66       1003.01        34.34 o                         
   5   5   8       1233.60       1317.80        42.54 o                         
   7   5   8         44.50         28.74         7.05 o                         
   0   6   8        230.39        228.00        24.43 o                         
   2   6   8        457.88        423.78        27.69 o                         
   4   6   8        101.85         75.37         8.31 o                         
   6   6   8        169.94        193.40        27.86 o                         
   1   7   8        238.76        241.38        25.55 o                         
   3   7   8        390.81        443.27        29.77 o                         
   5   7   8         98.41         78.85         9.23 o                         
   0   8   8        581.80        641.15        31.99 o                         
   2   8   8        449.85        472.78        30.95 o                         
   4   8   8         70.89         60.93         8.00 o                         
   6   8   8        208.11        112.50        11.75 o                         
   1   9   8        365.94        331.97        30.70 o                         
   3   9   8        164.46        167.19        29.92 o                         
   5   9   8        199.46        157.52        31.40 o                         
   0  10   8        217.16        217.58        29.47 o                         
   2  10   8        302.25        331.95        33.22 o                         
   4  10   8        498.69        456.09        37.02 o                         
   1  11   8        712.21        740.22        39.55 o                         
   1   1   9        582.12        517.18        27.34 o                         
   3   1   9       1494.07       1319.56        36.71 o                         
   5   1   9        168.21        163.88        24.15 o                         
   7   1   9         38.83         43.05         7.26 o                         
   0   2   9       2573.19       2746.49        47.34 o                         
   2   2   9        103.66         99.87        20.20 o                         
   4   2   9        828.82        842.41        33.05 o                         
   6   2   9        148.17        121.43        26.49 o                         
   1   3   9       1654.12       1827.80        40.92 o                         
   3   3   9        487.79        501.91        28.08 o                         
   5   3   9        557.95        564.31        31.31 o                         
   7   3   9        131.72         65.19         8.88 o                         
   0   4   9       1662.18       1891.35        42.42 o                         
   2   4   9       3463.59       3688.98        57.79 o                         
   4   4   9        868.82        918.14        37.47 o                         
   6   4   9        154.54        188.00        28.02 o                         
   1   5   9        942.82       1004.10        35.68 o                         
   3   5   9       1452.67       1438.64        43.27 o                         
   5   5   9       1168.62       1255.51        43.27 o                         
   0   6   9       1923.68       1971.23        45.58 o                         
   2   6   9        359.57        385.76        28.74 o                         
   4   6   9       1205.93       1381.51        45.33 o                         
   6   6   9       1107.17       1190.83        45.80 o                         
   1   7   9       1534.68       1682.25        45.37 o                         
   3   7   9        345.48        441.64        31.25 o                         
   5   7   9        331.56        360.81        32.13 o                         
   0   8   9       1035.81       1089.19        40.02 o                         
   2   8   9        943.20       1041.02        40.45 o                         
   4   8   9        111.79        175.79        30.65 o                         
   1   9   9        394.89        405.78        35.33 o                         
   3   9   9        202.56        243.65        30.83 o                         
   0  10   9        121.88        125.86        28.08 o                         
   2  10   9        565.66        587.78        38.91 o                         
   0   0  10       1266.67       1440.22        38.14 o                         
   2   0  10        739.08        736.37        32.67 o                         
   4   0  10       2908.58       3056.68        59.83 o                         
   6   0  10        310.93        322.25        30.08 o                         
   1   1  10       1671.38       1798.97        42.70 o                         
   3   1  10       1309.64       1349.36        40.40 o                         
   5   1  10        942.98        899.17        38.26 o                         
   0   2  10       3191.75       3459.94        55.92 o                         
   2   2  10       1699.69       1839.05        44.59 o                         
   4   2  10        107.59         69.85         8.30 o                         
   6   2  10        566.81        563.86        34.46 o                         
   1   3  10        201.96        264.69        25.63 o                         
   3   3  10        928.71        889.85        36.38 o                         
   5   3  10        957.30       1059.28        41.01 o                         
   0   4  10        370.27        304.38        26.72 o                         
   2   4  10        994.55        916.10        36.29 o                         
   4   4  10         32.60         60.22         8.17 o                         
   1   5  10        746.16        779.43        34.15 o                         
   3   5  10        187.17        182.93        27.95 o                         
   5   5  10        149.95        139.83        27.30 o                         
   0   6  10         21.00          8.74         6.34 o                         
   2   6  10        355.46        353.01        30.45 o                         
   4   6  10         43.31         43.00         7.39 o                         
   1   7  10        273.89        259.66        29.83 o                         
   3   7  10        540.35        541.17        35.23 o                         
   0   8  10        541.47        623.45        35.35 o                         
   2   8  10         62.99         51.21         8.17 o                         
   1   9  10         87.82        154.96        28.75 o                         
   1   1  11        327.95        282.69        29.22 o                         
   3   1  11        142.50        139.72        26.27 o                         
   5   1  11        297.44        247.85        31.18 o                         
   0   2  11         90.06        157.43        25.96 o                         
   2   2  11        440.73        487.71        33.27 o                         
   4   2  11         95.02         70.64         8.07 o                         
   1   3  11        808.35        913.37        38.80 o                         
   3   3  11        218.03        216.82        29.63 o                         
   0   4  11       2039.31       2592.39        55.24 o                         
   2   4  11        144.08        194.46        28.46 o                         
   4   4  11        176.15        170.88        29.47 o                         
   1   5  11        993.01       1200.51        42.99 o                         
   3   5  11        326.02        358.58        33.78 o                         
   0   6  11        428.80        456.16        32.98 o                         
   2   6  11       1388.64       1581.25        49.92 o                         
   1   7  11        604.78        770.18        41.57 o                         
   0   8  11        561.45        721.35        39.40 o                         
   0   0  12       1648.78       2158.60        52.86 o                         
   2   0  12       1291.20       1364.62        48.57 o                         
   1   1  12        564.97        617.71        35.94 o                         
   3   1  12        716.89        733.07        39.94 o                         
   0   2  12        708.06        907.31        38.68 o                         
   2   2  12        666.20        742.55        36.83 o                         
   1   3  12        957.77       1081.71        43.15 o                         
   0   4  12        456.82        459.64        35.23 o                         
   2   4  12        187.16        240.92        30.72 o                         
   1   5  12        109.83        180.12        28.52 o                         
   0   6  12         67.35         28.56         6.61 o                         
   0   2  13        287.16        379.41        33.87 o                         
                                                                                
