# Supplementary material for: Novel three-dimensional coordination polymer of 2-(1,3,5-tri­aza-7-phospho­niatri­cyclo­[3.3.1.13,7]decan-7-yl)ethanoic acid with silver(I) tetra­fluoro­borate
Source: Acta Crystallogr E Crystallogr Commun. 2022 Feb 1;78(Pt 3):251–4. doi: 10.1107/S2056989022000767 (PMC8900499; doi:10.1107/S2056989022000767)
Supplement: Supplementary file 3 [file e-78-00251-Isup3.mol]

CP.mol
  ChemDraw12202122342D

 21 24  0  0  0  0  0  0  0  0999 V2000
   -1.2874    0.3315    0.0000 C   0  0  0  0  0  0  0  0  0  0  0  0
   -0.1103    1.0111    0.0000 P   0  3  0  0  0  0  0  0  0  0  0  0
    0.3436    0.2635    0.0000 C   0  0  0  0  0  0  0  0  0  0  0  0
    1.1591    0.5014    0.0000 C   0  0  0  0  0  0  0  0  0  0  0  0
   -1.2874   -0.8238    0.0000 N   0  0  0  0  0  0  0  0  0  0  0  0
    0.3436   -1.4694    0.0000 N   0  0  0  0  0  0  0  0  0  0  0  0
    1.1591   -0.6879    0.0000 N   0  0  0  0  0  0  0  0  0  0  0  0
   -0.7777   -1.7752    0.0000 C   0  0  0  0  0  0  0  0  0  0  0  0
    1.8047   -1.7413    0.0000 C   0  0  0  0  0  0  0  0  0  0  0  0
   -0.2680   -1.1636    0.0000 C   0  0  0  0  0  0  0  0  0  0  0  0
   -0.2290    2.1800    0.0000 C   0  0  0  0  0  0  0  0  0  0  0  0
    0.4947    2.7830    0.0000 C   0  0  0  0  0  0  0  0  0  0  0  0
    1.8542    2.6510    0.0000 C   0  0  0  0  0  0  0  0  0  0  0  0
    2.8070    3.2011    0.0000 O   0  0  0  0  0  0  0  0  0  0  0  0
    2.6356    2.0292    0.0000 O   0  0  0  0  0  0  0  0  0  0  0  0
    4.0913    2.4595    0.0000 Ag  0  0  0  0  0  0  0  0  0  0  0  0
   -2.1808   -1.3527    0.0000 Ag  0  0  0  0  0  0  0  0  0  0  0  0
   -0.3818   -3.2011    0.0000 Ag  0  0  0  0  0  0  0  0  0  0  0  0
   -3.9095   -0.1562    0.0000 O   0  0  0  0  0  0  0  0  0  0  0  0
   -3.7395   -2.1421    0.0000 N   0  0  0  0  0  0  0  0  0  0  0  0
   -4.0913   -1.1265    0.0000 O   0  0  0  0  0  0  0  0  0  0  0  0
  1  2  1  0      
  2  3  1  0      
  2  4  1  0      
  1  5  1  0      
  4  7  1  0      
  5  8  1  0      
  6  8  1  0      
  6  9  1  0      
  7  9  1  0      
  5 10  1  0      
  7 10  1  0      
  3  6  1  0      
  2 11  1  0      
 11 12  1  0      
 12 13  1  0      
 13 14  1  0      
 13 15  1  0      
 14 16  1  6      
 15 16  1  6      
  5 17  1  6      
  6 18  1  6      
 17 19  1  6      
 17 20  1  6      
 17 21  1  6      
M  CHG  1   2   1
M  STY  1   1 GEN
M  SLB  1   1   1
M  SAL   1 15   1   2   3   4   5   6   7   8   9  10  11  12  13  14  15
M  SAL   1  2  17  18
M  SBL   1  5  22  23  24  19  18
M  SDI   1  4   -3.1078   -2.1898   -3.1078    3.5996
M  SDI   1  4    3.3450    3.5092    3.3450   -2.2803
M  END
